# Supplementary material for: Tiling resolution array CGH and high density expression profiling of urothelial carcinomas delineate genomic amplicons and candidate target genes specific for advanced tumors
Source: BMC Med Genomics. 2008 Jan 31;1:3. doi: 10.1186/1755-8794-1-3 (PMC2227947; doi:10.1186/1755-8794-1-3)
Supplement: Additional file 3 — Correlations between gene copy numbers and gene expression. The correlation between gene copy numbers and gene expression for genes within the 2p25, 6p22, and 8q22 amplicons. [file 1755-8794-1-3-S3.txt]

						Case 1	Case 2	Case 3	Case 4	Case 5	Case 6	Case 7	Case 8	Case 9	Case 10	Case 11	Case 12	Case 13	Case 14	Case 15	Case 16	Case 17	Case 18	Case 19	Case 20	Case 21	Case 22	Case 23	Case 24	Case 25	Case 26	Case 27	Case 28	Case 29	Case 30	Case 31	Case 32	Case 33	Case 34	Case 35	Case 36	Case 37	Case 38
BAC	Genes	Chr	Cyto. Band	Start	End	TaG1 3853-01	TaG1 3599-02	TaG2 905-01	TaG2 1411-01	TaG2 1893-01	TaG2 3585-01	TaG2 1785-02	TaG2 1857-02	TaG2 3132-02	TaG2 478-02	T1G2 904-01	T1G2 1780-02	T1G2 2268-02	T1G2 3517-02	T1G3 2646-01	T1G3 16-02	T1G3 1619-03	T1G3 1269-04	T1G3 4652-04	T2G2 1261-04	T2G3 247-01	T2G3 684-01	T2G3 1811-01	T2G3 2360-01	T2G3 3583-01	T2G3 315-02	T2G3 876-02	T2G3 879-02	T2G3 1681-02	T2G3 2766-02	T2G3 3755-02	T2G3 1301-03	T2G3 1695-03	T2G3 2402-03	T2G3 2403-03	T2G3 1805-04	T2G3 1909-04	T2G3 2130-04
RP11-379K15	N0379K15	1	1p36.33	95421	244136	-0.119823493	0.38137271	0.311117402	0.099530066	0.42679248	-0.074483732	0.131804898	0.015159328	0.094579746	-0.0625872	0.191925027	-0.108040749	0.078039687	0.078466942	0.31882531	0.054885552	0.236076684	-0.078314454	0.174601082	0.218916249	0.107645398	0.247573509	0.274908787	0.127979501	0.020951222	0.181546542	0.222152002	0.079049144	-0.17402179	0.037802684	0.178732264	-0.020001863	0.129210172	0.037097743	0.081011972	0.339058367	-0.056051881	-0.102776553
RP11-776O18	CCNL2;AKIP	1	1p36.33	357737	465038	-0.117571654	0.454037794	0.184722298	0.118518665	0.390130763	-0.114446956	0.079680493	-0.032332737	0.099419349	-0.122654001	0.171463975	-0.118141027	0.044389935	0.049675086	0.296794097	0.015565041	0.197007978	-0.067496103	0.136886892	0.169816016	0.090385924	0.172849533	0.221880949	0.03330321	-0.001987052	0.09558173	0.216803996	-0.003414255	-0.19574881	-0.01059512	0.180349759	-0.03146478	0.059793497	0.035774204	0.04083807	0.21625523	-0.043132401	-0.125541078
RP11-45C18	N0045C18	1	1p36.33	579118	696613	-0.120945035	0.372236617	0.214957672	0.174502853	0.36238995	-0.069304757	0.09875596	-0.009087428	0.141465161	-0.094264031	0.141251924	-0.060803101	0.034028019	0.037206307	0.301447329	-0.007083373	0.174811106	-0.028423868	0.097286891	0.14495785	0.141389176	0.245782149	0.179936845	0.072388522	0.019197598	0.109367797	0.282284501	-0.002187798	-0.193044091	0.017456655	0.156531006	-0.006108316	0.073932491	0.027451383	0.056141109	0.171738356	0.004031242	-0.085086936
RP11-242B5	N0242B05	1	1p36.33	606617	711982	-0.03134	0.315662631	0.204273785	0.224233014	0.315592353	-0.063722237	0.025184151	-0.046517722	0.179257709	-0.11013007	0.084440445	-0.061278809	0.057634618	0.025651624	0.235690057	0.006056746	0.142027391	-0.075100487	0.061535171	0.068886185	0.098495385	0.232545214	0.117653618	0.065965477	0.100438357	0.064152416	0.369737168	-0.012179918	-0.167143779	0.011916395	0.101060084	-0.001186925	0.112154847	0.001510698	0.053172807	0.183709803	0.009748411	-0.113140529
RP13-586C17	F0586C17	1	1p36.33	619355	783174	-0.051833681	0.11339669	0.295209058	0.165980877	0.251238974	0.012027392	0.007662379	-0.042496594	0.236247216	-0.142795505	0.127049862	-0.025831058	0.008598757	0.0158886	0.038111132	0.045944679	0.099796119	-0.025864757	0.01132434	0.083221998	-0.012329833	0.22116349	0.050810169	0.080656321	-0.000853422	0.05573464	0.300964	-0.002584407	-0.01302827	0.085221018	0.125095123	0.014773535	0.103833166	-0.01364568	0.026855546	0.044812719	0.011744419	-0.079292694
RP11-809I19	FAM41C;LOC284591;FLJ22639;FLJ40008	1	1p36.33	658751	846904	-0.081954567	0.052784925	0.191594179	0.109092469	0.130433925	0.047645802	-0.016246245	-0.07219598	0.192703261	-0.163365453	0.037973805	0.038012704	-0.016551173	-0.010269932	-0.04045862	0.069779054	0.022762539	0.030171084	-0.036701326	0.033294183	-0.068560461	0.114150817	-0.009897619	0.023703767	-0.017820622	0.014478022	0.222770409	0.001610301	-0.018786813	0.08958276	0.073303007	-0.000535101	0.061448309	-0.023183592	-0.022529533	-0.054150041	-0.033234376	-0.072564743
RP11-414L23	FAM41C;LOC284591;FLJ22639;FLJ40008	1	1p36.33	658751	846904	-0.060347823	-0.063162626	0.307650982	0.121764407	0.157977878	0.051907544	-0.04437455	-0.173385765	0.189300602	-0.210035678	0.009119899	0.030929642	-0.052716755	-0.034934386	-0.111669055	0.135667276	0.03062713	0.029338958	-0.016322442	0.055156521	-0.032105392	0.233491511	-0.027697519	0.077785714	-0.00327421	0.006456381	0.226707163	-0.007210838	0.016200311	0.169989022	-0.020256647	-0.069086521	0.087955032	-0.053191616	-0.033681858	0.02079167	0.059281164	-0.033797813
RP11-206L10	FAM41C;LOC284591;FLJ22639;FLJ40008	1	1p36.33	672813	852341	-0.024906787	-0.136700609	0.232188842	-0.046050016	0.146823365	-0.048245857	-0.15052636	-0.36214475	0.184937388	-0.335954201	-0.005153733	-0.031932905	-0.093113475	-0.091780845	-0.320961789	0.09294039	-0.017124046	-0.061769427	0.02509423	0.085027332	-0.136968347	0.032463929	-0.066594849	-0.07624923	-0.035405998	-0.065650015	0.032041131	-0.080728526	0.027494014	0.166349526	-0.038155173	-0.110091592	0.057582068	-0.101267032	-0.107355863	-0.026206515	-0.003171323	-0.233193198
RP11-13F13	FLJ39609;MGC57827;FAM41C;LOC284600;LOC284591;FLJ22639;FLJ40008;SAMD11	1	1p36.33	786572	916234	-0.063011934	-0.297588595	0.122547336	-0.153369421	0.120977912	-0.101752818	-0.229150251	-0.467767423	0.072540572	-0.377787307	-0.012585811	-0.069014914	-0.210034936	-0.197910441	-0.442476636	0.046098654	-0.066368412	-0.079597117	-0.012219252	0.049358058	-0.130377907	0.078528434	-0.065080571	-0.10048193	-0.095871267	-0.076191737	-0.129369644	-0.102599444	0.004368113	0.049473005	-0.077497522	-0.18911997	-0.053614724	-0.13211587	-0.204557837	-0.068219075	0.054563445	-0.198056768
CTD-2200D4	FLJ39609;MGC57827;FAM41C;KLHL17;LOC284600;HES4;LOC284591;MGC13275;DKFZP434H2;DKFZP564C1;SAMD11	1	1p36.33	823522	982484	-0.045241724	-0.201266243	0.03231201	-0.095117285	0.120322728	-0.142362449	-0.258444315	-0.550802865	-0.002035856	-0.309210886	-0.067321936	-0.028849436	-0.226904267	-0.236316942	-0.281818942	0.046817391	-0.067614425	-0.082301776	0.005683804	-0.070390576	-0.063814892	0.044346365	-0.067775531	-0.116950416	-0.054049195	-0.049174035	-0.217164392	-0.168724782	-0.019923515	-0.034835688	-0.089430732	-0.125032373	-0.023835103	-0.116364278	-0.216769816	0.030316261	0.058195831	-0.18404946
RP13-548M18	HSPC182;ATAD3A	1	1p36.33	1546041	1585512	-0.012023297	-0.23220286	0.005247997	-0.083674976	0.112529633	-0.208158629	-0.374404108	-0.605015149	-0.017358865	-0.288217891	-0.112674405	-0.121283796	-0.297550895	-0.286420096	-0.235054013	0.068295399	-0.045205407	-0.095665213	-0.007917566	-0.06972747	0.033894099	0.028666836	-0.078168734	-0.126136903	-0.169546609	-0.043039649	-0.181191824	-0.199960222	-0.040634517	-0.195273545	-0.037880394	-0.163659252	-0.161340381	-0.099841306	-0.23446257	-0.01395554	0.117192009	-0.205561304
RP11-730K14	GNB1;FLJ13052	1	1p36.33	1664960	1844239	-0.051280213	-0.26540634	-0.134017892	-0.131443806	0.044480397	-0.193028991	-0.468794556	-0.520115305	-0.128350987	-0.262264711	-0.192297754	-0.084512363	-0.350707978	-0.360141746	-0.209958226	0.022886476	-0.067619894	-0.13072128	-0.047906544	-0.082280098	0.027864431	-0.024472936	-0.132027186	-0.130073717	-0.219889411	-0.022800379	-0.255942147	-0.211452638	-0.159487067	-0.349002311	0.015546247	-0.160845257	-0.287366715	-0.073169959	-0.338744377	-0.065389081	0.01985048	-0.205561304
RP11-457C2	FLJ31031;FLJ13840;FLJ14100;PRKCZ	1	1p36.33	2010680	2179451	-0.098541316	-0.274668509	-0.12864372	-0.03602753	0.03113167	-0.17520896	-0.531202665	-0.45731506	-0.196854202	-0.215527854	-0.204055599	-0.104322967	-0.361334941	-0.388710963	-0.186617057	0.136423672	-0.009761194	-0.065185908	-0.029432301	-0.10998811	0.095539689	0.083033684	-0.119551847	-0.021784727	-0.233796617	0.00510191	-0.172414985	-0.221494447	-0.227913479	-0.557479977	0.021193574	-0.202257952	-0.445868402	-0.020598317	-0.414296905	0.031320202	0.102135282	-0.09165514
RP11-471D4	FLJ31031;FLJ13840;UNQ6077;FLJ14100;FLJ39207;SKI;PRKCZ	1	1p36.33	2074535	2235860	-0.109063967	-0.211978654	-0.139523682	-0.012230432	0.061069392	-0.208864327	-0.542593947	-0.422194397	-0.21352041	-0.281674957	-0.248188338	-0.155219461	-0.33712599	-0.399612604	-0.269110521	0.06161446	-0.060427964	-0.056811817	-0.028438848	-0.102680386	0.140746509	0.015445456	-0.18340681	-0.020372679	-0.216883269	0.012417476	-0.137666081	-0.305737875	-0.315553696	-0.531639681	0.050954076	-0.214615318	-0.46236858	-0.019787511	-0.421133592	0.035208485	0.11479327	-0.229968997
RP11-181G12	FLJ31031;FLJ13840;UNQ6077;FLJ14100;FLJ39207;SKI;PRKCZ	1	1p36.33	2081232	2274705	-0.104651518	-0.165422921	-0.192106057	0.018376029	0.107366251	-0.208629795	-0.572562702	-0.375673829	-0.287596017	-0.331686337	-0.307289195	-0.205944757	-0.351555724	-0.451840766	-0.171288049	0.005948662	-0.109152658	-0.072588426	0.006886202	0.006455863	0.14952486	0.106585371	-0.202434139	-0.020372679	-0.202538872	-0.031691845	-0.103319348	-0.323673112	-0.425644415	-0.572693499	0.102222582	-0.299369699	-0.626229243	0.044307512	-0.497060633	0.024013752	0.131167256	-0.325832806
RP11-740P5	N0740P05	1	1p36.32	2720081	2828912	-0.134665447	-0.156385421	-0.170414708	-0.019932803	0.125559097	-0.257040865	-0.562260376	-0.422062154	-0.316989942	-0.40948753	-0.3038447	-0.232728332	-0.370992944	-0.477546351	-0.381911576	-0.181039081	-0.222739119	-0.139429343	-0.023683832	0.02807727	0.034954911	0.123190389	-0.258797423	-0.045496005	-0.16304185	-0.067857894	-0.154490235	-0.391775912	-0.443488165	-0.517020568	0.06422621	-0.311800239	-0.613684846	-0.000287393	-0.586227642	0.064930673	0.084490532	-0.386411408
RP11-809B17	FLJ42875;FLJ10052;ARPM2;TLR5;PRDM16	1	1p36.32	2865914	3034294	-0.100398489	-0.204889697	-0.171213478	-0.007949501	0.068099133	-0.286729209	-0.490781965	-0.391258737	-0.314955033	-0.371750205	-0.310754463	-0.276039233	-0.328428378	-0.466522997	-0.441252593	-0.190017059	-0.301965766	-0.129628427	-0.011492574	-0.0244482	0.010049109	0.075745528	-0.260173472	-0.056039125	-0.175127673	0.005409901	-0.035609401	-0.410913795	-0.367737454	-0.449287027	0.093241336	-0.344193545	-0.591505766	0.030795866	-0.542720484	0.058845497	0.114489501	-0.482752737
RP11-333E3	FLJ42875;FLJ10052;ARPM2;TLR5;PRDM16	1	1p36.32	2885694	3045749	-0.04964687	-0.131095925	-0.139920767	-0.015239276	0.034699087	-0.226648646	-0.409148506	-0.26991416	-0.34060102	-0.334726091	-0.326917301	-0.220334221	-0.299525206	-0.429649732	-0.285263301	-0.241291964	-0.351072265	-0.129628427	-0.008296845	-0.024858424	0.077409242	0.190783208	-0.255641404	-0.051118937	-0.166333928	0.016711596	-0.047787645	-0.382627534	-0.274159702	-0.282272195	0.120988035	-0.324772854	-0.482608402	0.050526622	-0.47705269	0.048350281	0.132512672	-0.445472731
RP11-427H21	FLJ42875;FLJ10052;ARPM2;PRDM16	1	1p36.32	2946306	3034294	0.012418634	-0.01301665	-0.035455791	0.003246713	0.038157766	-0.153150032	-0.296979102	-0.146477813	-0.229214011	-0.192684733	-0.267268234	-0.17220832	-0.210529461	-0.316007847	-0.06555318	-0.179500712	-0.259850001	-0.112276374	0.10419577	0.049536482	0.149043774	0.282117961	-0.193606915	-0.052530985	-0.151919442	0.061979867	0.053054182	-0.272132079	-0.184961843	-0.174954869	0.161888911	-0.267764311	-0.369821366	0.104563968	-0.401616868	0.105198222	0.190066063	-0.302152354
RP11-22L13	FLJ10052	1	1p36.32	3149962	3279245	-0.033116395	0.018571656	-0.121345919	-0.027359748	-0.019588129	-0.21300327	-0.284150723	-0.205519529	-0.212584756	-0.142673353	-0.301126621	-0.218593289	-0.199345451	-0.226360236	-0.157044995	-0.225678809	-0.213945157	-0.096499766	-0.033828734	0.000343697	0.146162476	0.175758243	-0.177769866	-0.052530985	-0.257174441	0.051426243	0.096939138	-0.243307845	-0.178885678	-0.172626504	0.147196828	-0.276421758	-0.345526817	0.041380478	-0.447980281	0.060862175	0.155280381	-0.251416169
RP11-736G9	ARHGEF16;PRDM16	1	1p36.32	3241103	3406530	-0.025769927	0.001866365	-0.110727618	0.011983302	-0.00453517	-0.180730021	-0.259603728	-0.158838821	-0.199520982	-0.119467279	-0.230328954	-0.161849178	-0.15055269	-0.172814438	0.036727783	-0.090210718	-0.162982646	-0.02935729	0.027252316	0.037465475	0.255691686	0.277664236	-0.137937575	-0.005622932	-0.217676	0.092935125	0.172789495	-0.228784049	-0.186221704	-0.164956745	0.157822608	-0.263626939	-0.293909205	0.031263438	-0.468062529	0.092202195	0.150932325	-0.245474068
RP11-631K6	KIAA1185;KIAA0495;TP73;FLJ32825;KIAA1245	1	1p36.32	3600497	3743996	0.006503882	0.109205367	0.024068068	-0.039179613	0.079063467	-0.181070713	-0.259780462	-0.13839051	-0.118450093	-0.122571419	-0.11785669	-0.09104644	-0.104719889	-0.094046953	0.144688889	-0.08123274	-0.071109487	0.003738197	0.067385552	0.102064808	0.323580518	0.396797851	-0.079284213	0.004920188	-0.197083127	0.071905205	0.049606842	-0.139630353	-0.125921015	-0.175018604	0.131900046	-0.147657711	-0.212883118	0.012878074	-0.517115527	0.140285274	0.193071857	-0.149132739
CTD-2140D11	KIAA1185;KIAA0562;KIAA0495;FLJ32825;KIAA1245;AE01	1	1p36.32	3680610	3781546	-0.006539949	0.158447508	0.006942028	0.059669501	0.109812242	-0.12723681	-0.25015138	-0.117858849	-0.058141738	-0.063691012	-0.079772644	-0.054391452	-0.077255494	-0.016262413	0.184100497	-0.063659023	-0.060293814	0.10112471	0.109771155	0.102816248	0.270967277	0.341182084	-0.118451186	0.010548065	-0.148525815	0.145779889	0.053316678	-0.102047045	-0.098183054	-0.126396887	0.147998602	-0.103724144	-0.144381806	-0.01491137	-0.543239778	0.167233473	0.177745664	-0.109890766
RP11-380E2	KIAA1185;KIAA0562;KIAA0495;DFFB;FLJ32825;KIAA1245;AE01	1	1p36.32	3680610	3826505	-0.029247931	0.110809382	0.029448021	0.138763675	0.130918274	-0.179057954	-0.278792004	-0.106873264	-0.014678768	-0.117550365	-0.026443136	-0.031987678	-0.067148809	0.002817088	0.165249199	-0.050641064	-0.095963793	0.10112471	0.116301444	0.100295401	0.294276293	0.30995069	-0.105210327	0.010548065	-0.148151736	0.187673154	-0.044725608	-0.103390501	-0.019359166	-0.124770553	0.137137175	-0.037954927	-0.124111685	-0.048232849	-0.609386681	0.164346153	0.162962063	-0.116391315
RP11-718D19	N0718D19	1	1p36.32	3927454	4121175	0.029522128	0.177700245	0.180376015	0.244952013	0.157498388	-0.019078875	-0.24556803	-0.00718393	0.108401547	-0.083218786	0.077109889	0.100502406	-0.024461571	0.065574274	0.253546254	0.054862248	-0.058653717	0.196443313	0.343769117	0.179806968	0.390179389	0.400942959	-0.13867933	0.075151276	0.00094485	0.270751434	0.078513702	-0.020846185	0.098750713	-0.036016502	0.14502719	0.043258946	0.024771008	0.004884082	-0.528475438	0.285045509	0.305742444	-0.043731571
RP11-727K9	N0727K09	1	1p36.32	4009569	4220993	0.050808876	0.306658761	0.217493988	0.333312356	0.18070462	0.128311106	-0.184941816	0.113296043	0.176069772	0.017921842	0.09884376	0.163059804	0.037272007	0.136007575	0.410786951	0.058061138	-0.022387593	0.282237983	0.365394251	0.202762157	0.417923218	0.366233419	-0.146379925	0.111295882	0.107370086	0.341324749	0.146352717	0.044615236	0.206107822	0.056484918	0.197707599	0.114033987	0.117183675	0.034972705	-0.462447322	0.354663624	0.439148205	0.05551043
RP11-118P10	N0118P10	1	1p36.32	4150383	4295554	0.047740325	0.270654046	0.191264869	0.374013051	0.180167431	0.229299755	-0.118746595	0.113296043	0.255785322	0.111135881	0.098747385	0.158196903	0.079501181	0.182735615	0.441501191	0.154194786	-0.03563837	0.373051962	0.443579737	0.173607305	0.425594816	0.300193778	-0.18833525	0.181100515	0.213196567	0.40945902	0.316369628	0.100452733	0.317415207	0.114688279	0.26609852	0.086678091	0.163759847	0.077660883	-0.421293686	0.387158222	0.482103221	0.075952046
RP11-168B8	LOC284661	1	1p36.32	4230981	4406340	0.051027903	0.307113143	0.165130241	0.304622158	0.162744946	0.190471686	-0.112882473	0.138186767	0.230715527	0.093725059	0.053569713	0.144916477	0.077427052	0.162342954	0.383031611	0.140542413	-0.042957405	0.330441261	0.358256715	0.133802278	0.435255072	0.191649763	-0.205014824	0.216048125	0.191097244	0.441525937	0.299257287	0.093743245	0.341529266	0.072334168	0.256007344	0.06817783	0.133603327	0.100642099	-0.470386522	0.358701946	0.522127217	0.063436865
RP11-738K22	LOC284661	1	1p36.32	4233971	4446587	0.06024765	0.428434358	0.164643289	0.310668945	0.112546008	0.273333827	-0.103128787	0.139391587	0.193884248	0.144522296	0.008872493	0.179763798	0.077866055	0.108127783	0.364877106	0.132640009	-0.031589928	0.366389779	0.345869163	0.11682911	0.442656906	0.279522352	-0.242821911	0.245581172	0.1964323	0.415532528	0.447463139	0.026086686	0.272313078	0.034944221	0.282761613	0.027604314	0.09942264	0.179032784	-0.444176651	0.291748302	0.551642377	0.022662752
RP11-818B16	LOC284661	1	1p36.32	4357954	4579734	0.071395435	0.279035907	0.112672803	0.204480607	0.098022205	0.181562852	-0.123713455	0.140195979	0.159886251	0.130412881	-0.030606772	0.137709622	0.065169074	0.036894513	0.341177747	0.095351477	-0.085590551	0.271071175	0.275626625	0.091075004	0.364334254	0.176944924	-0.265564116	0.185085973	0.182672111	0.435643651	0.282677888	-0.039140958	0.223408895	-0.005838063	0.234505453	-0.031321161	0.020773881	0.143071943	-0.468313466	0.217312012	0.513215635	-0.040145234
RP11-467K11	SHREW1	1	1p36.32	4629892	4792852	0.072885955	0.182077533	0.133501168	0.192729125	0.051000198	0.154596867	-0.122142976	0.092388491	0.151057286	0.070180827	-0.073347151	0.142470088	0.064050482	0.004960697	0.182227555	0.067164253	-0.090066033	0.210981819	0.283157624	0.026537347	0.393192482	0.2122982	-0.315067082	0.143384798	0.148589165	0.407747679	0.269244718	-0.05387122	0.186830512	-0.012579689	0.186352676	-0.063282343	0.036627881	0.163690682	-0.472345363	0.19295995	0.470569906	-0.093845349
RP11-236D20	SHREW1	1	1p36.32	4664379	4831219	0.082717492	0.160970552	0.195597063	0.18554535	0.103289375	0.175509502	-0.113803632	0.129997784	0.175132869	0.082648862	-0.057252417	0.146715422	0.08085672	0.004211789	0.113324781	-0.006261314	-0.064712639	0.207741373	0.29540445	0.104615737	0.411008382	0.225757103	-0.299053411	0.073580165	0.176448188	0.387899708	0.209287789	-0.145317142	0.150057074	0.033784624	0.172162852	0.020619439	0.117671618	0.113760244	-0.434701102	0.255643976	0.505657873	-0.099230839
RP11-493P12	SHREW1	1	1p36.32	4705759	4891672	0.052077615	0.102994245	0.234505648	0.189512988	0.130953129	0.159892934	-0.063048905	0.085434286	0.177339205	0.080610764	-0.017780154	0.173017333	0.070710578	-0.019546008	0.093034502	-0.014286578	-0.101414759	0.185732561	0.350403908	0.124356985	0.370413776	0.312078183	-0.320015063	0.033557002	0.15826675	0.318024881	0.253609537	-0.139617249	0.126319555	-0.001543724	0.138408773	0.04684204	0.176105264	0.141038665	-0.416759889	0.246698688	0.40651811	-0.161185212
RP11-58I24	SHREW1	1	1p36.32	4732638	4908624	0.032706689	0.009134408	0.183394315	0.070465587	0.102499561	0.151215136	-0.087163857	0.05143717	0.195402015	0.073491801	-0.011036509	0.196965687	0.061132763	0.039487532	0.058179393	-0.019266102	-0.123267011	0.219589477	0.316154513	0.069071413	0.256817041	0.21294885	-0.349156167	0.028125927	0.14911108	0.317479982	0.164310436	-0.141016694	0.153187248	0.000288544	0.136313329	0.018679696	0.202935946	0.100805147	-0.440670506	0.255865448	0.343546219	-0.124135429
RP11-135B10	N0135B10	1	1p36.32	4934916	5111980	0.039749911	0.173624973	0.243619681	0.23022873	0.152876542	0.215096636	-0.072529382	0.050632779	0.235975871	0.057747828	0.070963956	0.222047674	0.089106689	0.100712199	0.149042316	0.016729277	-0.065068857	0.304440009	0.394832634	0.112638897	0.367492521	0.294863257	-0.328435523	0.084609431	0.148598316	0.286017839	0.251369997	-0.087950736	0.204709255	0.038130243	0.19799562	0.093881341	0.282263172	0.111693333	-0.415147323	0.317477739	0.406199656	-0.086639318
CTD-2028L18	M2028L18	1	1p36.32	4961498	5106532	0.063943153	0.193359897	0.258619807	0.138681196	0.198983334	0.179849904	-0.037648733	0.081836026	0.256196376	0.058094066	0.078207429	0.083487931	0.085282328	0.101209511	0.083652066	0.041717611	-0.013083297	0.274996499	0.45703542	0.205439854	0.307136664	0.235602702	-0.299464331	0.090165999	0.140734392	0.268730216	0.257899591	-0.044003145	0.186907118	0.103017742	0.147292939	0.109279912	0.320827918	0.03439859	-0.440209676	0.336937197	0.430908276	-0.087515613
RP11-808E8	N0808E08	1	1p36.32;1p36.31	5098863	5300746	0.071430737	0.241280836	0.213288791	0.187250783	0.137201437	0.145907052	-0.047815315	0.06544679	0.200250354	7.65891E-05	0.043896439	0.097106725	0.045542178	0.097142144	0.067684871	-0.003777112	-0.042755183	0.276378627	0.417773148	0.134456381	0.244566962	0.264339122	-0.32695774	0.105288882	0.08016005	0.26695599	0.287567689	-0.018571236	0.140767568	0.064557246	0.125505985	0.101916819	0.237916022	0.05746289	-0.461595941	0.252887602	0.35653672	-0.133561724
RP11-777F23	N0777F23	1	1p36.32;1p36.31	5130884	5300746	0.141804862	0.265214125	0.316099453	0.235897436	0.231831643	0.210756014	-0.03714568	0.071477499	0.257087754	0.053576321	0.09843996	0.089579194	0.104498836	0.149522204	0.126832327	0.003795433	0.020915042	0.29298386	0.41407301	0.180383683	0.289053999	0.334566077	-0.222900188	0.09981637	0.169819232	0.313083058	0.42296604	-0.020786133	0.17731104	0.137473798	0.167506921	0.15739828	0.241260556	0.042445987	-0.378286825	0.327529321	0.447199667	-0.048904359
RP11-230F23	N0230F23	1	1p36.31	5427634	5578010	0.135427539	0.194240259	0.317595832	0.33180985	0.303227491	0.204244243	-0.054315783	0.026553602	0.235280343	0.057284034	0.096159352	0.042213611	0.122846305	0.137982851	0.201363748	0.033177806	0.034878693	0.213667508	0.42958807	0.247882607	0.354664826	0.34257657	-0.175534547	0.109421294	0.182967435	0.281011025	0.473856048	-0.03391822	0.13677884	0.155065968	0.173990457	0.171697082	0.261251995	0.040837228	-0.361719309	0.400515788	0.544648004	-0.065036338
RP11-154H17	N0154H17	1	1p36.31	5520278	5683480	0.116978219	0.118393174	0.291223377	0.223980601	0.279606543	0.136575692	-0.06888706	0.011474324	0.127459709	0.009711412	-0.003753154	-0.020720733	0.063691702	0.037917992	0.075607772	-0.01734755	-0.044913412	0.122801916	0.368449625	0.199127936	0.276819612	0.371854507	-0.120798235	0.048829778	0.170806258	0.209784493	0.45791562	-0.170967219	0.021304539	0.100872604	0.126167617	0.117178793	0.132664871	0.040591226	-0.351385014	0.380530178	0.39042423	-0.124897054
RP11-796A7	N0796A07	1	1p36.31	5600955	5787157	0.115958352	0.140332376	0.318480946	0.208546354	0.305438536	0.123951156	-0.156652054	-0.049710462	0.137576563	0.012945088	0.018866009	0.0695336	0.030965	0.004429647	0.117248586	-0.052390081	-0.077824591	0.176794982	0.323444765	0.2089135	0.269512251	0.407295951	-0.078478451	0.048829778	0.143419175	0.204132264	0.378451279	-0.25342323	0.018699496	0.00465387	0.176935713	0.162881403	0.030000899	0.107027674	-0.296304455	0.361277311	0.385038869	-0.171862064
RP11-301K13	NPHP4	1	1p36.31	5725374	5934165	0.052750053	0.10543283	0.227568946	0.167058826	0.315160186	0.004132796	-0.242738886	-0.220455596	0.031477013	-0.090408857	-0.025710211	-0.136664239	-0.062607063	-0.114482023	0.125265251	-0.071595849	-0.136299997	0.030849585	0.240207181	0.222444552	0.23032118	0.4055874	-0.040271985	0.005003608	0.073794265	0.11874055	0.168675813	-0.346757153	-0.074696553	-0.100322526	0.176292446	0.055659377	-0.055399882	0.079028614	-0.309791707	0.352234532	0.368118208	-0.293685684
RP11-33M12	NPHP4	1	1p36.31	5824356	5962228	-0.047565956	0.06107769	0.053138455	0.140090101	0.20667169	-0.137613801	-0.335523492	-0.317263275	-0.067638982	-0.242373756	-0.107893641	-0.185554762	-0.160105719	-0.235200411	0.107772234	-0.075064474	-0.220157845	-0.016369268	0.199988718	0.22225183	0.224120508	0.342177669	-0.045734518	0.005003608	-0.068273615	0.02355562	0.019096685	-0.386400144	-0.186983161	-0.174080394	0.172275097	-0.049820764	-0.160246022	0.061303186	-0.352857251	0.281709823	0.260107535	-0.370477062
RP11-815E1	RPL22;KCNAB2;CHD5	1	1p36.31	6057324	6192074	-0.033359432	0.07709081	0.065202178	0.040523379	0.154051747	-0.154826694	-0.307955915	-0.230153933	-0.027442696	-0.275288906	-0.092295553	-0.156411953	-0.190954777	-0.253303165	-0.003812465	-0.091564919	-0.200679232	0.044916277	0.229759724	0.22199943	0.16986093	0.356886611	-0.061813253	-0.028703288	-0.00311582	0.038209255	0.008038782	-0.331190096	-0.157924663	-0.185665988	0.138297852	-0.023167908	-0.184647869	0.041733875	-0.273935955	0.253206774	0.231318742	-0.345621345
RP11-715N23	RPL22;GPR153;MGC40168;ICMT;BACH;FLJ32096;FLJ46380;CHD5	1	1p36.31	6123617	6258744	-0.037216813	0.127739446	0.105565419	-0.029263456	0.16999578	-0.098855427	-0.310177673	-0.206887464	0.073429983	-0.253438811	-0.006981436	-0.076736069	-0.148183262	-0.135016092	0.078046136	-0.060107413	-0.1028997	0.084597545	0.279213035	0.291658592	0.233722554	0.325793222	-0.095009225	0.042994719	0.124018191	0.110999099	0.072844551	-0.30668136	-0.098578756	-0.114725764	0.180750118	0.12024179	-0.026693157	0.018642524	-0.170652643	0.305975465	0.380330188	-0.292086929
RP11-593O14	CAMTA1	1	1p36.31	6699167	6886037	-0.084451962	0.196887998	0.08896342	0.118556223	0.163759008	-0.041444943	-0.258426455	-0.160240241	0.080007023	-0.199453614	0.003043902	-0.026450863	-0.177823726	-0.091836313	0.190601967	0.015063373	-0.046530602	0.077706372	0.295141472	0.25335408	0.247314805	0.324461056	-0.135295885	0.06594426	0.197496877	0.119538969	0.171726563	-0.286732753	-0.098966451	-0.060079068	0.238482966	0.111412372	0.041287194	0.047871649	-0.119038568	0.291160233	0.447418976	-0.188804501
RP11-312B8	CAMTA1	1	1p36.31	6773031	6990031	-0.019112361	0.196887998	0.204741427	0.117136856	0.196605192	0.102686802	-0.179129798	0.03024962	0.237276456	-0.102516807	0.1170187	0.177520089	-0.056409353	0.037539358	0.229048066	0.072749798	0.112303785	0.217059635	0.401621272	0.318104537	0.295335603	0.248334026	-0.129002525	0.148623394	0.329759087	0.154209134	0.302343794	-0.134133791	0.049020511	0.079444055	0.247777434	0.236207181	0.188350599	0.051790679	0.016689787	0.320964499	0.485275708	-0.019675732
RP11-492B24	N0492B24	1	1p36.31;1p36.23	6971973	7213461	0.022873565	0.12156049	0.271057214	0.092950592	0.214172657	0.198868185	-0.175262343	0.111649035	0.301488906	0.000542588	0.122122574	0.206418222	-0.001076603	0.119414765	0.211411076	0.072749798	0.22581568	0.257370034	0.35369908	0.31803591	0.301578095	0.250263542	-0.185008312	0.148623394	0.361592466	0.223344573	0.300081136	-0.047733363	0.155871141	0.1816719	0.234211145	0.289146569	0.256803968	0.065130715	0.138779191	0.276734489	0.565793575	0.060821131
RP11-600H17	N0600H17	1	1p36.23	7239204	7339661	-0.008199573	0.164293188	0.26240443	0.155255475	0.241194284	0.245191466	-0.183209833	0.105107101	0.265424098	-0.00833865	0.084554881	0.163767177	0.027665883	0.126238833	0.291171708	0.084714058	0.263010601	0.224115223	0.258185547	0.298033639	0.348744735	0.20359918	-0.216746567	0.18880984	0.350511895	0.230684317	0.2831556	-0.010025748	0.169860395	0.194750528	0.24653635	0.20863103	0.266498681	0.05897692	0.165754459	0.364326453	0.56065868	0.025294652
RP11-63P6	N0063P06	1	1p36.23	7366403	7472850	0.008021865	0.110006639	0.189114618	0.191939753	0.231284505	0.223527943	-0.170999122	0.091290661	0.247834761	0.042235682	0.061122473	0.116594659	0.003286863	0.069341106	0.205624039	0.046655288	0.278823786	0.267415092	0.238384733	0.19742457	0.300375497	0.195716232	-0.227478214	0.153042048	0.261459544	0.211983877	0.257015396	0.112318123	0.177055686	0.155730218	0.184831616	0.061926893	0.144192854	0.069908187	0.122021512	0.273608711	0.49734084	0.031358885
RP11-765A6	N0765A06	1	1p36.23	7425623	7605939	0.011667945	0.065800025	0.115025486	0.100629098	0.185499929	0.150403952	-0.199537005	0.074624977	0.171092633	0.004973745	0.006641512	0.054444274	0.023646325	0.050580309	0.086337089	-0.013193681	0.234130525	0.23532151	0.162137732	0.132016198	0.360748978	0.156512579	-0.231370881	0.13492618	0.208293358	0.212907137	0.221645891	0.111818055	0.170118927	0.118229481	0.158906039	-0.014167876	0.073758123	0.029821663	0.108985182	0.295702038	0.382439755	-0.047143957
RP11-92O17	N0092O17	1	1p36.23	7549891	7758774	-0.029017621	0.066141477	0.0253437	0.14499622	0.138173727	0.083004689	-0.238520002	0.027693826	0.104608969	0.005142707	-0.037970646	-0.010193625	-0.038567672	-0.025502226	-0.019620127	-0.056940478	0.189195414	0.175209302	0.049406617	0.086160287	0.37628215	0.210474649	-0.242520506	0.081509447	0.177736135	0.227344396	0.228949411	0.096486254	0.073546837	0.058341174	0.110789746	-0.077911796	-0.052796533	-0.004733285	0.046617057	0.206263042	0.325849992	-0.110205913
RP11-442P22	N0442P22	1	1p36.23	7587010	7741387	-0.056128593	0.0708854	0.02514368	0.114078697	0.107317083	0.05919216	-0.170208676	0.012722499	0.102632986	-0.017191855	0.016939915	-0.039091757	-0.071155891	-0.035992277	-0.085253354	-0.056940478	0.21048886	0.132745523	0.085331687	0.051376549	0.273187166	0.186658473	-0.261235715	0.081509447	0.255817142	0.167277208	0.287659468	0.113283428	0.035687216	0.003406338	0.025492722	-0.135941776	-0.069290439	-0.090641154	0.008981783	0.288387836	0.33192091	-0.118368643
RP11-780N18	VAMP3;CAMTA1	1	1p36.23	7639330	7767538	-0.046331684	-0.006143823	-0.035186557	0.117410703	0.060180603	-0.059328185	-0.198185601	-0.064308873	0.0726556	-0.069006723	0.053844557	-0.05626406	-0.140431164	-0.073263499	-0.194831818	-0.086702917	0.208344121	0.090551469	0.115414721	-0.018789672	0.197191629	0.141895042	-0.231467427	0.037666784	0.14884446	0.110533159	0.281255274	0.091955137	-0.004542281	-0.028063494	-0.041060682	-0.149990754	-0.047469987	-0.10940311	-0.048729911	0.092846174	0.268112645	-0.091922251
RP11-620C9	VAMP3;UTS2;PER3;CAMTA1;TNFRSF9	1	1p36.23	7758775	7939077	-0.061873852	-0.066865266	-0.067166877	0.104493345	-0.023398472	-0.067578157	-0.235683017	-0.08650789	0.043654164	-0.079509284	0.008591308	-0.063618109	-0.127602514	-0.073601153	-0.266420743	-0.065804426	0.234469303	0.01846922	0.028782193	-0.013181127	0.160254352	0.1218888	-0.23571071	0.0372283	0.184671407	0.128739199	0.256274983	0.103284918	-0.003591317	-0.020744677	-0.070299918	-0.116858217	-0.046328871	-0.142879224	-0.018716267	0.066520951	0.179154591	-0.094597123
RP11-767K22	PARK7;MIG-6;TNFRSF9	1	1p36.23	7875038	8060023	-0.06609985	-0.105983111	-0.026262133	0.118217653	0.022814809	-0.045483977	-0.206530443	-0.11791945	0.112558701	-0.088286846	0.098424044	-0.034913917	-0.126561638	-0.039484812	-0.23374845	-0.063790348	0.289682728	0.078415558	0.097034698	0.068706044	0.112449694	0.224843883	-0.21402158	0.036582157	0.26476706	0.133689865	0.297557598	0.146487088	0.046737851	0.010286802	-0.137859027	-0.016243318	0.041503619	-0.150703878	0.024373093	0.09092243	0.231893396	-0.056693737
RP11-478I22	PARK7;MIG-6	1	1p36.23	7970681	8159957	-0.057732268	-0.099232974	-0.018055221	0.066053652	-0.028176102	-0.05647723	-0.208694693	-0.201640604	0.123263497	-0.083048524	0.065549411	-0.038009815	-0.116607567	0.021757903	-0.191665195	-0.035737565	0.326815272	0.051399338	0.131954355	0.06856439	0.067850551	0.188862926	-0.205902764	0.036023044	0.254391368	0.113938413	0.282248537	0.172647019	0.067785227	-0.018390238	-0.169740828	-0.033028533	0.083341654	-0.167684481	0.019311407	0.117059	0.259982706	-0.125508606
RP11-65A16	N0065A16	1	1p36.23	8137673	8288423	-0.004431156	0.054441634	-0.044758543	0.092938354	-0.0116216	-0.014255567	-0.22531108	-0.199210459	0.139758039	-0.085074627	0.025100352	-0.027889852	-0.109402009	0.053029221	-0.106137551	-0.025211839	0.320248654	0.128999658	0.155176475	0.116931542	0.179828889	0.239000026	-0.181330064	0.070488552	0.248982418	0.134116763	0.294408425	0.126952802	0.044988049	0.010458756	-0.056367255	0.040042299	0.172577582	-0.101009371	0.021218611	0.140009427	0.259723552	-0.120959394
RP11-126I6	RERE;DNB5	1	1p36.23	8258420	8459004	0.038163317	0.099745347	0.037408467	0.138231493	0.051445285	0.05477854	-0.207069624	-0.204684555	0.177062994	-0.046272832	0.060228472	0.026409454	-0.066718885	0.06921784	-0.045172016	-0.046825031	0.328932418	0.152673897	0.173588735	0.237407007	0.22270856	0.386807402	-0.144505981	0.109643566	0.402374148	0.207950224	0.280496984	0.093037564	0.089046834	0.036508885	0.003822185	0.136760569	0.148788332	-0.078464642	0.049750039	0.262804863	0.323634158	-0.115384685
RP11-327P18	N0327P18	1	1p36.23	8380422	8573597	0.021733499	0.072491664	0.075012994	0.166539891	0.109168984	0.039824161	-0.178931006	-0.204313442	0.211411083	-0.080656224	0.101018111	0.027439077	-0.085093136	0.030998169	-0.005929323	-0.133672073	0.286906789	0.14779007	0.16682152	0.227818704	0.251768532	0.43694702	-0.142285485	0.095787318	0.338806812	0.192499502	0.22341296	0.017823553	0.085506967	0.022364242	0.021242894	0.172822083	0.154118241	-0.077848944	0.002094187	0.295351671	0.347939387	-0.130440737
RP11-238I19	N0238I19	1	1p36.23	8483340	8674020	0.038956164	0.046720663	0.093131843	0.12667948	0.090532594	0.013455677	-0.163288647	-0.193635902	0.168328922	-0.067555571	0.042122258	0.052597621	-0.083086023	0.006674698	0.039231038	-0.115965439	0.242949774	0.07283542	0.129846688	0.171268425	0.247129295	0.348124632	-0.116678917	0.091599789	0.295245195	0.14566618	0.081769127	-0.008848824	0.050403666	0.028246609	0.07313117	0.137767093	0.116545309	-0.065483775	-0.034527602	0.249485138	0.201097709	-0.092589639
RP11-792B5	DKFZp566H0;RERE	1	1p36.23	8633705	8824887	-0.041877534	0.016696395	0.066368645	0.135819275	0.137236411	0.029198629	-0.185546258	-0.190821834	0.071350792	-0.164233002	0.034226968	0.053786839	-0.118139114	-0.059715027	0.028428241	-0.145362681	0.149348907	0.072895974	0.105460567	0.099573168	0.1738107	0.367950686	-0.131263861	0.091599789	0.304693305	0.140855384	0.060543127	-0.099436355	0.026848567	0.033063323	0.069829552	0.117849025	0.071100399	-0.067082394	-0.057326489	0.331958622	0.201105041	-0.016082632
RP11-651I10	ENO1;DKFZp566H0;RERE	1	1p36.23	8693208	8893046	-0.107528848	-0.088645221	0.041855056	0.125318742	0.132516383	-0.044909957	-0.237191052	-0.227130675	0.035326311	-0.210831016	0.063881154	0.023656786	-0.157605028	-0.135405345	0.003908911	-0.155888407	0.109994963	-0.040417281	0.112292945	0.073055004	0.108272503	0.376965943	-0.127986445	0.057134281	0.301661078	0.149732334	-0.021901267	-0.105034896	0.00541942	0.001909149	0.024897346	0.084991917	-0.023322564	-0.149498992	-0.108063991	0.304064396	0.187090072	-0.116697928
RP11-811K4	ENO1;SLC2A7;CA6;SLC2A5	1	1p36.23;1p36.22	8869045	9069381	-0.174420333	-0.11673413	-0.052544364	0.046608726	0.07397623	-0.084844436	-0.269855201	-0.254070832	-0.039403385	-0.203296897	0.022885036	-0.060680506	-0.22006287	-0.174581591	-0.014088953	-0.176744814	0.103163414	-0.040417281	0.059447159	0.003504496	0.064265204	0.322619068	-0.180881268	0.021635484	0.195520431	0.096260946	-0.040422879	-0.085429511	-0.074343405	0.00604563	0.00316718	0.056468725	-0.045414871	-0.163732637	-0.1778416	0.280446843	0.130735952	-0.116697928
RP11-315O13	GPR157;SLC2A5	1	1p36.22	9025983	9181833	-0.17248209	-0.076804241	-0.155049645	0.010953474	0.004704257	-0.09083242	-0.347305675	-0.22661368	-0.109651622	-0.20146368	-0.063999237	-0.070331417	-0.248027661	-0.219581974	-0.004429642	-0.089665021	0.047468616	-0.040417281	0.021413903	-0.073874677	-0.036359418	0.211706358	-0.167587669	0	0.171095746	0.004918625	-0.089883932	-0.052128981	-0.154192031	-0.157536828	0.017425691	-0.127795432	-0.133627457	-0.157824957	-0.264770122	0.209489699	0.109695173	-0.10092518
RP11-371H14	SSB1;H6PD	1	1p36.22	9120834	9298868	-0.215184891	-0.133361506	-0.264062962	-0.098888247	-0.098610888	-0.119708213	-0.40000308	-0.316181912	-0.169865745	-0.20146368	-0.08401359	-0.100629198	-0.288694117	-0.251485943	-0.127722941	-0.089665021	0.014813018	-0.040417281	-0.066870485	-0.231413556	-0.193813391	0.196149608	-0.185602832	0	0.105199873	0.033314292	-0.106352441	-0.03424326	-0.152462374	-0.226603202	-0.0127293	-0.216418409	-0.211819387	-0.220006346	-0.291212052	0.108840906	0.111062341	-0.120397025
RP11-476D13	SSB1;H6PD	1	1p36.22	9214979	9384930	-0.166498084	-0.066643128	-0.240256355	-0.190311649	-0.150186942	-0.145638877	-0.408677793	-0.270705968	-0.13204229	-0.159413342	-0.064551321	-0.072350794	-0.271055991	-0.186426881	-0.156971616	-0.060267779	0.038961531	-0.035712935	-0.09257563	-0.270621672	-0.113744902	0.174723678	-0.229988611	0	-0.004605633	0.037331564	-0.175139001	-0.007336489	-0.136367871	-0.228034124	-0.034470429	-0.260278027	-0.174094157	-0.197858216	-0.23218795	0.028766264	0.061997168	-0.081342371
CTD-2333B22	CTNNBIP1;CLSTN1	1	1p36.22	9771970	9887749	-0.15865582	-0.147838183	-0.23230935	-0.21896164	-0.189419797	-0.133794746	-0.389443085	-0.305158504	-0.154478455	-0.141633838	-0.075095309	-0.037914362	-0.286306635	-0.147253161	-0.148854423	-0.118320002	0.02887756	0.092251837	-0.154295565	-0.422652969	-0.065122079	0.101861417	-0.223147776	0.004118298	-0.026181565	0.010169333	-0.158319578	-0.039163435	-0.123403448	-0.222847719	-0.042244322	-0.25929049	-0.158517877	-0.147458376	-0.212621296	-0.015493293	0.036506808	-0.02509014
RP11-807G9	LZIC;CTNNBIP1;NMNAT1;RBP7	1	1p36.22	9821722	10000530	-0.147975077	-0.129198724	-0.191776844	-0.312889689	-0.177599005	-0.151217684	-0.403167007	-0.281224486	-0.14302978	-0.184779808	-0.109493073	-0.007991532	-0.271179736	-0.107622257	-0.210317554	-0.099225728	0.003456062	0.089635008	-0.157410868	-0.443924472	-0.079047607	0.079918674	-0.222327053	0.023426965	0.006237039	-0.003666707	-0.084811936	-0.074102188	-0.093701074	-0.279044621	-0.073573493	-0.258508066	-0.131396852	-0.161656416	-0.138850588	-0.103617001	-0.015889876	-0.032537994
RP11-627J24	LZIC;CTNNBIP1;NMNAT1;RBP7	1	1p36.22	9842317	10000530	-0.122419014	-0.135048614	-0.089613895	-0.311456813	-0.093904868	-0.182012296	-0.338861659	-0.311972211	-0.018523039	-0.171057069	-0.05344736	-0.046571429	-0.26060273	-0.038465916	-0.22856147	-0.146220959	0.059228779	0.100189237	-0.101117256	-0.359769003	-0.063641249	0.115963059	-0.224432224	0.023426965	0.036145287	0.053916378	-0.035642991	-0.115811293	0.024542175	-0.119054036	-0.135911657	-0.14819525	-0.018142249	-0.192086083	-0.039224247	-0.115049585	0.003556993	-0.032537994
RP11-428A21	UBE4B;KIF1B	1	1p36.22	10041800	10215415	-0.076074709	-0.079187642	-0.039455671	-0.206978148	-0.047053248	-0.160189827	-0.331153739	-0.252943128	0.031949679	-0.184037526	-0.009762344	-0.100881482	-0.217256057	-0.00852003	-0.252940708	-0.184941488	0.14912816	0.112147134	-0.043612338	-0.241380412	0.056457825	0.132254469	-0.238090199	0.023426965	0.061873586	0.055576678	0.019093107	-0.057225392	0.030308016	-0.107693176	-0.180080009	-0.095624088	0.072210457	-0.143310907	0.016285456	-0.017614399	0.078823642	-0.055820021
RP11-468C3	UBE4B;KIF1B	1	1p36.22	10149747	10340105	-0.072891338	-0.195657849	-0.108124279	-0.092927886	-0.048266255	-0.148079692	-0.369604171	-0.264317551	0.022231849	-0.211428049	-0.067427168	-0.160144714	-0.222589889	-0.101613817	-0.167226596	-0.184941488	0.170673977	0.115121537	-0.059841288	-0.201059531	0.036104806	0.109478688	-0.228908783	0.065626297	0.12719446	0.050422214	0.14810821	-0.077080767	0.002121019	-0.154181314	-0.075776055	-0.081985975	0.014696378	-0.166097157	-0.071560068	-0.040807911	0.095435433	-0.17688756
RP11-473K14	PGD;PEX14;DFFA;CORT;KIF1B	1	1p36.22	10311615	10494132	-0.025476978	-0.046195183	-0.100288047	-0.040587458	-0.046450772	-0.092736103	-0.428364733	-0.228943136	0.009017316	-0.187958235	-0.123342404	-0.174571057	-0.184700117	-0.134194419	-0.135852343	-0.126889265	0.246227293	0.022869699	-0.03199184	-0.078284297	0.014445778	0.174137219	-0.24495696	0.061507999	0.170325698	0.076140055	0.152675628	-0.07377035	0.019287341	-0.184458303	-0.036119177	-0.123842078	-0.073065213	-0.1044094	-0.13028201	-0.01957011	0.10777223	-0.149182958
RP11-740P20	PEX14;FLJ20321	1	1p36.22	10515258	10678646	-0.002518015	-0.070929374	-0.0792954	0.131314975	-0.040959568	-0.078844651	-0.407136517	-0.235000831	0.091977361	-0.172606301	-0.096813635	-0.134092	-0.194438032	-0.152086265	-0.010106387	-0.127541722	0.253732146	0.032738863	0.003420053	-0.033188589	0.013932307	0.20142095	-0.201644316	0.042199332	0.167339281	0.084144781	0.067336473	-0.048674252	0.031074553	-0.146944426	-0.002711435	-0.105371644	-0.133226937	-0.105199123	-0.145476582	0.048111308	0.125371344	-0.18996093
RP11-772D16	FLJ20321	1	1p36.22	10639077	10794185	-0.052380358	-0.097456503	-0.146641609	0.078049019	-0.128245264	-0.050189288	-0.443577453	-0.204253107	-0.077079486	-0.180970739	-0.143995299	-0.095512103	-0.228245348	-0.149968099	-0.115616106	-0.08054649	0.24520197	0.022184635	-0.061186617	-0.087587256	0.041874842	0.149042117	-0.222769442	0.042199332	0.110225724	0.046367514	0.019302161	-0.057592321	-0.00732007	-0.15231617	0.009597163	-0.106385057	-0.161263116	-0.138181659	-0.176481378	0.074821588	0.089023534	-0.195565757
RP11-27K11	FLJ37118;MASP2;TARDBP;SRM	1	1p36.22	10838111	11057241	-0.088120641	-0.142074073	-0.108979834	0.080692627	-0.07789011	-0.041210376	-0.426918454	-0.207129289	-0.079057361	-0.19320262	-0.130085283	-0.040173382	-0.237913826	-0.160236685	0.024823158	-0.087810131	0.221692479	0.048540615	-0.036769643	-0.050054972	0.056433002	0.154034132	-0.226345516	0.063190775	0.124848854	0.015881363	0.023541416	-0.154011875	-0.02523076	-0.104461321	0.075574912	-0.071080117	-0.176190033	-0.148718879	-0.187942938	0.022566333	0.098651805	-0.213622581
RP11-829B14	MASP2;FRAP1;TARDBP;SRM;EXOSC10	1	1p36.22	10976097	11169684	-0.086592968	-0.088397255	-0.016646573	-0.000667353	-0.031444783	-0.002472774	-0.347782453	-0.222008522	-0.031076414	-0.138017757	-0.061536809	-0.060454123	-0.242196104	-0.143528136	-0.098674966	-0.087810131	0.256469165	0.079943416	-0.006389794	0.029651799	0.027505267	0.199993696	-0.214481423	0.020991443	0.203189723	0.010265189	-0.028916064	-0.127834001	0.030035026	-0.002897988	0.00541453	-0.030455909	-0.066807665	-0.146562367	-0.135995533	0.091264998	0.124779201	-0.1705384
RP11-663A20	FRAP1;SRM;ANGPTL7;EXOSC10	1	1p36.22	11047387	11183731	-0.09537257	-0.135347199	0.020779831	-0.010378786	0.046796529	-0.050032872	-0.288974688	-0.19780043	0.00963872	-0.16431257	-0.020952872	-0.068535614	-0.236242611	-0.11473766	-0.200432815	-0.087810131	0.239949067	0.103410482	0.052640294	0.071877452	0.105153675	0.12874812	-0.19077587	0.014251824	0.151872792	-0.001796374	0.108254019	-0.13993618	0.030804533	0.059139175	-0.038377883	0.03414042	0.048950783	-0.183390692	-0.045542153	0.139332336	0.056948931	-0.224754134
RP11-594M7	FRAP1;TERE1;ANGPTL7	1	1p36.22	11124777	11293605	-0.129770648	-0.137385815	-0.027390435	-0.066197662	0.073275197	-0.031203352	-0.300142227	-0.17775014	-0.055320702	-0.153212506	-0.047020845	-0.092660107	-0.230005982	-0.104543494	-0.230198187	-0.053433171	0.262607043	0.10215204	0.052794911	0.024549697	0.121592901	0.086392331	-0.230945824	0.005460541	0.143815532	-0.007843797	0.058704952	-0.131360696	0.034295053	0.035430466	-0.062279884	-0.020287889	0.068608227	-0.196535072	-0.053428462	0.150940745	0.086376769	-0.214515948
RP11-801C23	FRAP1;TERE1;ANGPTL7	1	1p36.22	11146757	11391907	-0.113977424	-0.044883051	0.043102724	0.001873005	0.131367549	-0.04173861	-0.235593257	-0.21999927	0.051242611	-0.168738659	0.02693814	-0.072618572	-0.208038246	-0.121698251	-0.070704906	-0.053433171	0.292831763	0.12398581	0.162382767	0.088234121	0.182319433	0.168650896	-0.228671011	0.005460541	0.233803391	0.058020417	0.214615588	-0.127207814	0.058859843	0.015753899	-0.049858868	-0.000474695	0.11197736	-0.154948819	-0.045133903	0.189338395	0.156804024	-0.252431711
RP11-563B4	FRAP1;TERE1	1	1p36.22	11207081	11371835	-0.089321725	0.046782273	0.03257715	-0.039160901	0.112436215	-0.068832506	-0.250905496	-0.173436984	0.087634335	-0.167206684	-0.001166633	-0.085347016	-0.220569645	-0.124022252	-0.134819275	-0.007449002	0.309264787	0.085375719	0.187464225	0.137922177	0.166178391	0.20151456	-0.230212896	-0.015530902	0.260934554	0.047059184	0.255024902	-0.047408316	0.050502838	-0.002931879	-0.109026861	-0.032285334	0.138591253	-0.175532863	-0.084645474	0.271853182	0.149600573	-0.283799622
RP11-95P22	KIAA1337	1	1p36.22	11323043	11496607	-0.069884415	0.038733569	0.021081175	0.059366956	0.142106786	-0.092177551	-0.234737686	-0.105785818	0.087268623	-0.184147752	-0.024092921	-0.046152342	-0.228539293	-0.103042942	0.0388946	-0.007449002	0.314785674	0.050998515	0.273441736	0.116487557	0.248596366	0.16589925	-0.219202485	-0.015530902	0.200379129	0.061179995	0.267758915	-0.054620832	0.055018082	-0.020354166	-0.081076788	-0.034219017	0.122590209	-0.133022624	-0.081977219	0.275485634	0.148287363	-0.253373948
RP13-484O6	KIAA1337	1	1p36.22	11323043	11514852	-0.014447029	-0.037024534	-0.072520301	-0.03765921	0.057416446	-0.111705472	-0.308696882	-0.162529535	0.007606987	-0.227488597	-0.052603651	-0.098358936	-0.262987177	-0.176958669	0.037693516	-0.108320738	0.257603923	-0.009547947	0.14347545	0.015564203	0.158080595	0.102917066	-0.229089095	-0.036724491	0.148390676	-0.028682803	0.032887272	-0.115609646	-0.039199654	-0.152660676	-0.104680829	-0.150967894	0.005021123	-0.127867034	-0.171762754	0.200036684	0.219911026	-0.292345216
RP11-720E9	KIAA1337	1	1p36.22	11368939	11546543	-0.014008439	-0.028891186	-0.065267329	-0.041527108	-0.010213981	-0.150696296	-0.321663043	-0.126654035	-0.007057422	-0.256895386	-0.028928645	-0.057678194	-0.262814087	-0.241493472	-0.002500075	-0.121459862	0.266898003	-0.019788319	0.036707349	-0.006410083	0.163357287	0.163758608	-0.216449023	-0.048594945	0.130900662	-0.018687881	0.091595548	-0.159528118	-0.040396132	-0.16341494	-0.13297405	-0.134931578	0.003429011	-0.08224193	-0.199444135	0.125840566	0.134706149	-0.254357576
RP11-505J17	FBXO2;FBXO44;AGTRAP;MAD2L2;DKFZp434E1;FBXO6;LOC374946	1	1p36.22	11631349	11771410	-0.011751745	0.007265422	-0.110626855	0.039730777	-0.056201224	-0.152310411	-0.371509257	-0.064000653	-0.00030714	-0.244507063	-0.068454278	-0.074714162	-0.275211888	-0.247301326	-0.14958602	-0.130598591	0.295316995	-0.020000904	0.03476529	-0.04824231	0.165332155	0.072332994	-0.245697653	-0.048594945	0.072565186	-0.042863292	-0.057545244	-0.094972755	-0.033820595	-0.183391777	-0.077083001	-0.134749662	0.01144298	-0.029015298	-0.201302616	0.081358557	0.079227537	-0.269267819
RP11-196P5	CLCN6;PLOD1;NPPA;MGC33867;MTHFR;NPPB	1	1p36.22	11785508	11941220	-0.02185823	-0.07283358	-0.10883997	0.049806351	-0.053163659	-0.111376101	-0.345427125	-0.10895833	-0.026403613	-0.224608171	-0.078963914	-0.079760237	-0.234696329	-0.21722425	-0.139957454	-0.130598591	0.299941147	-0.01970469	0.015989662	-0.091731728	0.133483216	0.062388919	-0.271701014	-0.048594945	0.030686514	-0.008903364	-0.067405503	-0.095581616	-0.010957876	-0.17082258	-0.048966402	-0.092715113	-0.013656239	0.000354514	-0.153784101	0.074710411	0.090346976	-0.19917552
RP11-654N5	TNFRSF1B;TNFRSF8;VPS13D	1	1p36.22	12062076	12236504	0.011276593	-0.065112714	-0.133210555	0.08478509	-0.137106548	-0.098055606	-0.371760955	-0.10895833	0.01520297	-0.180834351	-0.051023404	-0.061244383	-0.193143351	-0.190783149	-0.273935273	-0.130598591	0.309935128	0.058557453	0.016532326	-0.113292145	0.125269875	0.058702322	-0.266574287	-0.030673795	0.108943416	0.016059936	0.031428766	-0.073849673	-0.031795327	-0.194389922	-0.008290735	-0.070167605	-0.018165801	0.001651081	-0.119861064	0.034274354	0.087112405	-0.139690003
RP11-456P13	TNFRSF1B;VPS13D	1	1p36.22;1p36.21	12166900	12434417	-0.016868356	0.027320373	-0.052546824	0.214315562	-0.133809021	-0.019723092	-0.328837042	-0.037677708	0.100431916	-0.086702527	-0.008200379	0.075152766	-0.118414865	-0.069026074	-0.124683327	-0.040069276	0.406288497	0.174055326	0.136420387	-0.028047134	0.124774899	0.154235247	-0.288352133	0.057044481	0.23913829	0.14878109	0.154016761	0.019628102	0.064265539	-0.088003362	0.085304332	0.050714272	0.096969	-0.020158052	-0.032348577	0.068015934	0.082432922	-0.021624654
RP11-724G7	VPS13D	1	1p36.21	12342047	12531076	0.048828877	0.069864506	0.033591813	0.290800847	-0.060713543	0.006156068	-0.253094634	-0.039172764	0.115270193	-0.025418174	-0.018087844	0.052235112	-0.07815196	0.01746854	-0.064257371	-0.019481149	0.468365614	0.178301806	0.291439538	0.031292941	0.186301366	0.117968839	-0.289209745	0.077706218	0.310210807	0.151216253	0.177636943	0.058156607	0.087032325	-0.050008114	0.150806282	0.075073306	0.140009756	0.021934748	0.0527832	0.143814866	0.192650616	-0.045763076
RP11-333P22	VPS13D	1	1p36.21	12354959	12531076	0.065073633	-0.00549026	0.074247133	0.200187701	-0.015017288	0.058018655	-0.219537952	-0.081390617	0.105290054	0.000754059	0.022430521	0.084650323	-0.017772221	0.070340727	0.005585279	-0.01034242	0.472044403	0.15668062	0.288214141	0.089856936	0.221449152	0.199660318	-0.240849784	0.077706218	0.388277564	0.20125875	0.272366412	0.039485815	0.13066671	0.039090516	0.124374733	0.089934955	0.113824998	0.012106355	0.106348638	0.216653789	0.310847436	0.010208353
RP11-610K11	DHRS3;VPS13D	1	1p36.21	12434418	12600000	0.053787162	0.097858634	0.155382137	0.29876794	0.003782608	0.062041059	-0.249811065	-0.028845874	0.206157973	-0.018607288	0.110976572	0.114111102	0.023154721	0.079594138	0.089062079	-0.01034242	0.486780346	0.15668062	0.378392646	0.158809621	0.315585915	0.225327125	-0.148367188	0.113014493	0.491349071	0.172054137	0.242458005	-0.019304501	0.168169079	0.076673049	0.118538575	0.082970256	0.124719062	0.029894284	0.140899573	0.158968057	0.348898649	0.006161418
RP11-675L6	LOC65121;MGC35194	1	1p36.21	12625910	12801955	0.028843795	0.127570679	0.219288493	0.153291277	0.080884476	0.065273657	-0.213314045	-0.028845874	0.182424829	-0.017564199	0.104273824	0.179992011	0.051641531	0.127660116	0.109054558	-0.018275338	0.503723659	0.13713857	0.444732776	0.241406791	0.275795591	0.323793535	-0.1273684	0.148754819	0.490257281	0.189636404	0.086459849	-0.052964488	0.212799981	0.125480781	0.121547947	0.180798924	0.200228838	0.010636998	0.171715707	0.129756166	0.400867209	-0.014599522
RP11-583G23	LOC65122;LOC65121;MGC35194	1	1p36.21	12741739	12953456	-0.022058493	0.157295006	0.186836705	0.085258028	0.120546839	0.005161385	-0.195240024	-0.023308656	0.141338733	-0.075570708	0.088701794	0.10202499	-0.007641112	0.053764652	-0.016691484	-0.077845949	0.429515989	0.059249423	0.405407937	0.205491414	0.28691263	0.308025543	-0.065660259	0.089856282	0.419605093	0.147580842	0.062005204	-0.044420565	0.166965989	0.086075877	0.041865232	0.15776686	0.137090999	0.003485053	0.133938027	0.127478763	0.406076126	-0.100453759
RP11-707I5	N0707I05	1	1p36.21	13075472	13262718	-0.042565361	0.181133901	0.174974069	0.056604252	0.149466336	0.026362498	-0.218513739	-0.021039774	0.178655478	-0.107226675	0.11200361	0.153192807	0.013216098	0.066925969	-0.019316172	-0.077845949	0.401679749	0.117818478	0.428914303	0.237563292	0.270818362	0.338160659	-0.025479652	0.089856282	0.476610915	0.138723606	0.02044891	-0.074547224	0.135800524	0.097238113	0.083393963	0.181232246	0.123204491	-0.037906302	0.091426635	0.187149141	0.446331789	-0.063990539
RP11-572B23	LOC126755;T1A-2	1	1p36.21	13550225	13709230	-0.028923325	0.224851303	0.227860857	0.128600437	0.172627891	0.03197544	-0.200548445	0.000773826	0.221141354	-0.12334076	0.100471843	0.159625412	0.038908972	0.054108573	0.003830015	-0.104864627	0.429431581	0.185219874	0.4840053	0.262568147	0.285519203	0.397856073	-0.016956823	0.158407434	0.482285567	0.131787179	0.056474845	-0.105065355	0.086741909	0.065510729	0.121179908	0.229510139	0.175381838	-0.000763483	0.097830455	0.165861704	0.426432083	-0.043675554
RP11-649J6	PRDM2;T1A-2	1	1p36.21	13642800	13844992	0.027303928	0.20391781	0.141846381	0.056462333	0.11771147	0.040379275	-0.167080397	-0.009866597	0.201949236	-0.061823336	0.001644956	0.127603199	-0.013434326	0.048754918	-0.117014569	-0.149476103	0.455954363	0.206241083	0.430032316	0.2053138	0.20361728	0.380406797	-0.120109822	0.12825397	0.38484786	0.192985881	0.086415229	-0.078280275	0.112425932	0.036070372	0.146693093	0.21819802	0.153694489	-0.020512373	0.026557292	0.207651176	0.422661601	-0.06375897
RP11-470E2	PRDM2	1	1p36.21	13826686	14020574	0.041606161	0.23553764	0.136246247	0.114044344	0.121365893	0.089459284	-0.188528795	-0.009866597	0.241971729	-0.090664741	0.033695813	0.083555735	0.008152132	0.054774736	-0.087906402	-0.141543185	0.495154295	0.147520991	0.354759178	0.204844956	0.213920479	0.301001619	-0.157629496	0.147251439	0.378572787	0.120188924	0.174734632	-0.018153695	0.08935802	0.053041916	0.150052426	0.195564307	0.1226401	0.034105247	0.030434459	0.326405244	0.381118162	-0.051050307
RP11-714G17	N0714G17	1	1p36.21	14009316	14202613	0.10901975	0.182768173	0.194875535	0.119210114	0.094266259	0.143196525	-0.18740075	-0.032208016	0.315964388	-0.002605657	0.052379617	0.141592847	0.084685028	0.146332086	-0.064856833	-0.071630153	0.620150005	0.2149164	0.441008946	0.284094186	0.216048554	0.336371581	-0.182060241	0.146364907	0.455733577	0.172405646	0.260630834	-0.033738613	0.168197819	0.093522459	0.218696605	0.229276974	0.195776991	0.082762289	0.097675745	0.328938553	0.390132192	0.010046013
RP11-181N12	N0181N12	1	1p36.21	14159968	14326604	0.122926554	0.13975399	0.194269364	0.098361535	0.077240102	0.09870266	-0.148071366	0.006756364	0.348076774	0.019175523	0.059196455	0.046292067	0.093332917	0.100062431	-0.199706206	-0.071630153	0.682781389	0.093764581	0.410206268	0.205035759	0.22623848	0.33751296	-0.22117493	0.146364907	0.402352469	0.173949778	0.313355732	-0.027235637	0.2002673	0.078207032	0.068942773	0.227590609	0.192764691	0.05530101	0.137948608	0.3080321	0.402964802	-0.075456933
RP11-399N4	N0399N04	1	1p36.21	14359850	14576483	0.100773303	0.111888048	0.158223719	0.11352399	0.078693273	0.097027171	-0.173643345	-0.049996688	0.298428066	-0.007176438	0.029874902	0.067820476	0.078543017	0.105471165	-0.184471375	-0.074630445	0.671744596	0.026578327	0.324476445	0.122490599	0.155558708	0.250202783	-0.23089374	0.168000557	0.321982754	0.168058373	0.283285433	-0.028515451	0.225161771	0.039123191	0.004161971	0.173971857	0.105332371	0.029056412	0.07025582	0.283039785	0.336648027	-0.16571378
RP11-86F11	N0086F11	1	1p36.21	14519848	14679807	0.097986515	0.183871262	0.22021425	0.172199176	0.163666528	0.126722302	-0.140495971	-0.046714024	0.356098562	0.006064128	0.098841012	0.075407136	0.125660079	0.126097554	-0.104700913	-0.034765732	0.723594332	0.070547566	0.342405134	0.156577236	0.262558233	0.258336436	-0.196791098	0.200918379	0.424876415	0.130985221	0.36826983	-0.029100033	0.189674661	0.034545125	-0.004159387	0.213234025	0.148543411	0.048326485	0.129248153	0.3406541	0.364283404	-0.169990192
RP11-19M4	N0019M04	1	1p36.21	14528238	14649571	0.086502004	0.192197315	0.198545784	0.14838568	0.168731139	0.109346588	-0.160905338	-0.106539176	0.306999601	0.004740242	0.058199757	0.124095429	0.128869191	0.113262713	-0.150521636	-0.034800766	0.713698157	0.114697663	0.361846445	0.177432931	0.200203475	0.242136768	-0.192418094	0.165030378	0.47649626	0.174310563	0.339104027	-0.101895132	0.212095823	0.004552351	-0.005115635	0.189350089	0.126577269	0.001281779	0.12536695	0.340260543	0.365216312	-0.240453525
RP11-554C10	N0554C10	1	1p36.21	14644461	14814182	0.106099744	0.239009509	0.279218822	0.148995638	0.225173687	0.094759882	-0.127908672	-0.130045653	0.350098835	-0.026426679	0.131562343	0.115259516	0.112246721	0.081184408	-0.166093298	-0.034800766	0.713703242	0.008044365	0.339459405	0.259110189	0.254697579	0.255259231	-0.20777381	0.195561636	0.524731042	0.137245638	0.257871031	-0.049264621	0.130396102	0.031277507	-0.059720338	0.148470058	0.124665584	0.01494235	0.143617814	0.396977829	0.430285458	-0.242280268
RP11-739P13	N0739P13	1	1p36.21	14713766	14881350	0.086703194	0.209524654	0.300983817	0.098733727	0.238897416	0.153096398	-0.1795805	-0.183378274	0.373750581	-0.005903318	0.142197716	0.159392479	0.087302568	0.131051974	-0.044204441	-0.034800766	0.681012056	0.116649683	0.365022511	0.392660596	0.257177137	0.238441569	-0.179026896	0.195561636	0.535016389	0.179617033	0.332649989	-0.047153761	0.125783944	0.070453246	0.068355022	0.138893618	0.133231724	0.032211569	0.12141948	0.408219031	0.439668488	-0.165205676
RP11-449D11	N0449D11	1	1p36.21	14762940	14908330	0.085242748	0.174028372	0.290780943	0.011989097	0.202198548	0.130705116	-0.174523161	-0.1604788	0.395280786	0.026230736	0.176165157	0.060858694	0.081839386	0.112511182	-0.114080145	-0.033749203	0.672983223	0.092287657	0.385384445	0.477714293	0.255378483	0.297945537	-0.178675313	0.105374834	0.614567737	0.170715036	0.271604892	-0.03096909	0.076813512	0.094175588	0.021526074	0.150181748	0.16467169	-0.046468312	0.175055155	0.418515636	0.460090289	-0.150177569
RP11-315J13	KIAA1026	1	1p36.21	14856864	15022385	0.090936532	0.078342394	0.226390778	0.016057451	0.13031417	0.111592482	-0.254620128	-0.180918514	0.295847617	-0.042600967	0.135538413	0.047313307	0.020758741	0.040749076	-0.140648526	-0.02900244	0.558329757	0.037586178	0.348977924	0.45327043	0.209523076	0.236906921	-0.165498922	0.065594108	0.532042104	0.178163525	0.157697542	-0.037424411	0.034899609	0.067689299	0.032625066	0.052724251	0.144187662	-0.105311767	0.134699003	0.371979438	0.410760179	-0.177521408
RP11-664N16	KIAA1026	1	1p36.21	14882930	15104430	0.088590336	0.101685356	0.252067685	0.126955768	0.112340745	0.10494189	-0.236535629	-0.114597961	0.336446629	-0.020501851	0.150037052	0.033714294	-0.042379361	0.00197542	-0.077927125	0.006190804	0.48792228	0.02919846	0.353651771	0.407992965	0.338280744	0.299963629	-0.144318058	0.072740945	0.456753788	0.186109205	0.194886366	-0.004164196	0.015874475	0.07393873	0.029182858	0.026367742	0.120458275	-0.080269308	0.100878512	0.378574686	0.478291293	-0.109717533
RP11-408B19	KIAA1026	1	1p36.21	14941569	15138583	0.071420601	0.164891281	0.16628087	0.211890596	0.088563682	0.121768287	-0.259905471	-0.059794209	0.257869979	0.024027159	0.066459268	0.035568541	-0.067127134	0.006331614	-0.05436199	0.026017548	0.414995632	0.130513673	0.382995368	0.301114358	0.378092432	0.371043729	-0.153081343	0.092513731	0.420564251	0.221749529	0.225713094	-0.023175475	0.092366373	0.069705814	0.09241019	0.10486349	0.184590308	-0.083451028	0.059523855	0.39196198	0.478284136	-0.099768455
RP11-164M5	KIAA1026;FLJ23703;FLJ43806	1	1p36.21	15038205	15224225	0.060002002	0.206564492	0.091821582	0.250240973	0.003409314	0.131477892	-0.271213382	-0.046199794	0.200773648	0.056232862	0.036293157	0.017310608	-0.085503205	-0.02862476	-0.081140536	-0.026694022	0.293542819	0.136849253	0.329972218	0.182678186	0.334966391	0.313323933	-0.199866446	0.106325562	0.420149193	0.191050453	0.121224372	0.0004298	0.10857639	0.057482794	0.057255947	0.083632987	0.248539424	-0.101669462	0.041852212	0.340393161	0.46047409	-0.110037038
RP11-293E7	FLJ23703;FLJ43806;FLJ10199	1	1p36.21	15155132	15363530	0.062342733	0.252978189	0.097410072	0.269505105	0.018678076	0.121323858	-0.260594145	-0.068856008	0.1727876	0.00736702	0.040913389	0.059151054	-0.110866033	-0.016025888	-0.004510661	0.013713189	0.246557576	0.198691477	0.317428363	0.182751815	0.397535405	0.244441416	-0.188306596	0.1420557	0.383414071	0.196595334	0.08444457	-0.009764605	0.152059772	0.065048325	0.177721687	0.030439842	0.288205057	-0.047172444	0.040077949	0.320916246	0.421814771	-0.100079492
RP11-486C1	FLJ10199;KIAA1937	1	1p36.21	15247900	15419121	0.018967084	0.078119228	0.063948454	0.18959599	0.017639542	0.0668455	-0.264554522	0.006105532	0.146123096	-0.030360405	0.033789219	0.063586538	-0.14939597	-0.008329116	-0.072797129	-0.010796856	0.201189322	0.221148629	0.285494284	0.137392409	0.354154013	0.23321478	-0.219803191	0.125652734	0.310596527	0.156973138	0.009505532	-0.040997982	0.156231672	0.077263522	0.103531894	0.078649086	0.32670706	-0.035914756	0.022127143	0.262481011	0.485567872	-0.055841121
RP11-797I16	EFHD2;ELA2A;CASP9;ELA2B;KIAA0962;KIAA1937;CTRC	1	1p36.21;1p36.13	15395307	15600631	-0.037034893	-0.127591017	-0.020864028	-0.038522187	0.001797542	-9.56978E-05	-0.29515303	-0.059940535	0.080758169	-0.023337318	0.02016439	0.018645368	-0.182271199	-0.016313946	-0.195704336	-0.045955068	0.099328122	0.20237887	0.203957042	0.08814845	0.293170895	0.150665499	-0.210823676	0.081734954	0.224178313	0.111157222	-0.114400563	-0.10254392	0.129678582	0.03986279	0.083820001	0.031270654	0.316716424	-0.061284645	-0.016306887	0.151665103	0.375899743	-0.089448765
RP11-496L9	DDI2;EFHD2;AGMAT;ELA2A;CASP9;ELA2B;KIAA0962;CTRC	1	1p36.21;1p36.13	15482190	15705116	-0.132051119	-0.327488473	-0.085405608	-0.188729249	-0.05493183	-0.091592339	-0.333298729	-0.098481234	0.088003809	-0.102568852	-0.004712235	-0.071767833	-0.240772086	-0.086318333	-0.224364631	-0.129546246	-0.027424479	0.150807578	0.084079794	0.016507726	0.099093503	0.012980126	-0.220537161	-0.004756591	0.087932207	0.013392379	-0.139479533	-0.196601865	0.116616252	-0.027172817	0.006317643	-0.090099111	0.201062542	-0.158208399	-0.068790273	0.036906431	0.287819015	-0.115789098
RP11-796I8	DDI2;AGMAT;PLEKHM2;KIAA0962;RSC1A1	1	1p36.13	15625437	15798529	-0.116606961	-0.31630338	-0.075121056	-0.216701742	-0.080167058	-0.116052473	-0.348643845	-0.086226956	0.008054203	-0.208415506	-0.028286791	-0.015389729	-0.279949988	-0.117628195	-0.271892837	-0.097429261	-0.02545295	0.098449443	0.036914704	-0.040327166	0.16484286	0.106809523	-0.17635289	-0.018568423	-0.007997768	-0.014851823	-0.062570708	-0.196001315	0.072948911	-0.145877433	-0.020220819	-0.097640345	-0.028235187	-0.156284321	-0.157024043	0.041810455	0.181790209	-0.10941696
RP11-566D22	FBLP-1;PLEKHM2;LOC284723;SPEN;UQCRH	1	1p36.13	15773279	15966655	-0.127639363	-0.350040888	-0.075491042	-0.241829335	-0.083948188	-0.116132229	-0.413285284	-0.057185141	0.020989752	-0.194741908	-0.035512599	0.016887214	-0.316463544	-0.112306006	-0.281465659	-0.118832055	-0.073078375	0.060754104	0.044038423	-0.086660705	0.135354555	0.168950285	-0.177155437	-0.086436105	-0.045514696	-0.04294334	-0.040076211	-0.212598795	0.0436251	-0.167342672	-0.097017255	-0.085251232	-0.072599432	-0.198979479	-0.193276576	0.105914	0.212795353	-0.058466684
RP11-411G18	EPHA2;ZBTB17;CLCNKB;HSPB7;CLCNKA;MGC24047;FLJ36766	1	1p36.13	16040829	16212320	-0.129251018	-0.209267142	-0.006598067	-0.217428112	-0.034234474	-0.086574201	-0.360630501	-0.104349209	0.032777797	-0.168001443	0.016190643	0.031791983	-0.263531974	-0.072411241	-0.158980563	-0.09432201	-0.065797012	0.028007982	0.092985401	-0.048632746	0.168145438	0.253803846	-0.113852882	-0.036692531	0.003253519	-0.020799825	0.069997621	-0.201901161	0.049577297	-0.167414887	-0.059192304	-0.07482942	-0.125245253	-0.188385162	-0.18614047	0.153807983	0.170384811	-0.048667905
RP11-54H23	DKFZp566C0;FBXO42;LOC374955	1	1p36.13	16320180	16493636	-0.067986927	-0.077222259	0.090773253	-0.064616498	0.027651298	-0.067626788	-0.279791129	-0.018377016	0.058391927	-0.190044547	0.037562193	0.03345298	-0.217870363	-0.053293187	0.167180784	-0.071277595	-0.033940339	0.011015362	0.219412044	0.010987816	0.136727513	0.244226443	-0.073477822	-0.036692531	0.079150694	0.076556875	0.137845192	-0.142118575	0.034187219	-0.179084431	-7.88805E-05	-0.090318535	-0.09804596	-0.148794028	-0.15429681	0.208748811	0.260692941	-0.010854645
RP11-219J7	DKFZp566C0;FBXO42;FLJ10420;KIAA1922;LOC374955	1	1p36.13	16422642	16553496	-0.007671211	0.098150803	0.145537704	0.040001485	0.13361371	-0.036673514	-0.195948916	-0.028172806	0.029719631	-0.20693469	0.014316362	-0.023531181	-0.20251099	-0.026422815	0.268450024	-0.071354767	-0.017936864	-0.009627757	0.359584878	0.0991567	0.350127097	0.326592179	-0.037525698	0.057455562	0.197890836	0.146436841	0.18011253	-0.085540164	-0.048866587	-0.156280573	0.081326792	-0.115919731	-0.046585049	-0.039363308	-0.153840157	0.239049295	0.280351851	-0.05033052
RP11-45I3	KIAA1922	1	1p36.13	16532887	16679708	-0.010730545	0.162410049	0.228945759	0.143453145	0.285323443	-0.054002667	-0.057246645	-0.056856118	0.09690118	-0.191290465	0.058202681	-0.116607895	-0.154117182	0.064527252	0.518648712	-0.041548679	0.032346527	0.012754219	0.576351401	0.282656202	0.465179783	0.38836437	-0.026858542	0.131306052	0.308012952	0.220871242	0.167177568	-0.118693326	-0.064524397	-0.040907977	0.180088771	-0.154431626	0.160925592	0.059544033	-0.041181458	0.255461762	0.384396812	-0.052008542
RP11-756D22	MSTP9;MGC12760	1	1p36.13	16592692	16742477	-0.00593772	0.229063694	0.195647481	0.123551937	0.289798793	-0.059433178	0.037335129	-0.128901203	0.093547945	-0.266150402	0.014056135	-0.307923767	-0.105310225	-0.024716359	0.556884857	-0.031585689	-0.002190183	0.012754219	0.687015803	0.394571952	0.470971134	0.390171794	-0.029628556	0.21828379	0.392400663	0.1466826	0.157942776	-0.119304574	-0.139318807	-0.04544299	0.208270963	-0.286058805	0.095261709	0.082721937	-0.077615397	0.159796167	0.385440138	-0.148313326
RP11-793H14	N0793H14	1	1p36.13	16611450	16655427	0.063913048	0.374408437	0.159848203	0.246268855	0.296897903	-0.060512236	0.094632327	-0.072633398	0.091086429	-0.172186714	-0.082569006	-0.327536887	-0.057323734	0.036358197	0.723952818	0.010382007	-0.0543262	0.045320205	0.733314011	0.469257973	0.483268791	0.413422961	-0.028147917	0.321079952	0.339301887	0.158828532	0.241784466	-0.112565015	-0.167196037	0.005402449	0.306032075	-0.302031299	0.138845697	0.227144708	-0.053708321	0.173365531	0.406142625	-0.109235851
RP11-561I12	MSTP9;MGC12760	1	1p36.13	16629890	16840000	0.078648304	0.469161584	0.109165103	0.294838544	0.296881971	-0.072993498	0.124654326	-0.099054924	0.158551654	-0.130545269	-0.152949677	-0.383502452	-0.036440877	0.042666991	0.565363852	-0.012662408	-0.025497541	0.045320205	0.669052288	0.504442376	0.615109184	0.594542034	-0.040872643	0.321079952	0.366679713	0.079246622	0.342307205	-0.082904693	-0.160968466	0.021428696	0.303263159	-0.296938962	0.142765136	0.300754589	-0.029761581	0.175281426	0.367297317	-0.114657564
RP11-354N19	MSTP9;MGC12760	1	1p36.13	16631869	16758676	0.071783458	0.411893947	0.074362632	0.304417749	0.297640678	-0.061999703	0.122828698	-0.01797317	0.212269316	-0.043139492	-0.158327017	-0.376282919	-0.004289586	0.110462163	0.595874256	0.063821	-0.006043815	0.045230507	0.597623994	0.461339022	0.622684814	0.578730897	-0.046400113	0.366054564	0.322685767	0.074171066	0.305195282	-0.01884414	-0.114186519	0.00354908	0.326405086	-0.251626374	0.117975765	0.345205919	0.00637262	0.195997192	0.347348369	-0.097696236
RP11-408H16	MSTP9;MGC12760	1	1p36.13	16631869	16742477	0.103151058	0.367143152	-0.040219889	0.247580121	0.235961314	-0.086545607	0.059309006	-0.003495957	0.19031418	0.029684168	-0.250969439	-0.446438212	-0.006774196	0.049617795	0.525073651	0.054707295	-0.092643935	-0.065849136	0.490672182	0.371162948	0.515191733	0.465529291	-0.041480917	0.368912558	0.178321674	-0.011141644	0.273625981	0.074249602	-0.148620463	-0.057913629	0.291337705	-0.268111221	0.036479699	0.335124869	-0.012713371	0.142305005	0.252902002	-0.143602786
RP11-148H11	MSTP9;MGC12760	1	1p36.13	16668779	16764061	0.122061116	0.374397505	-0.014099041	0.251916259	0.272350901	-0.119327842	0.105903412	0.093746277	0.187723864	0.102468396	-0.216541169	-0.355841727	0.006528796	0.140035596	0.643808799	0.042846667	-0.047931673	-0.019875392	0.418485818	0.332365313	0.537325548	0.547447043	-0.000454296	0.314072364	0.090918744	0.106974205	0.291617537	0.12216708	-0.12642235	-0.039498213	0.355811204	-0.191847931	0.124410664	0.434781572	0.054427277	0.196069877	0.280451978	-0.042150781
RP11-367J3	MSTP9	1	1p36.13	16720010	16868572	0.084483845	0.269593338	-0.006382364	0.129199341	0.247330741	-0.108490213	0.073016991	0.038991484	0.223513376	-0.016189204	-0.185044561	-0.424983523	-0.07061851	0.006806399	0.406743647	0.000878971	0.017053138	-0.052441379	0.42362917	0.297768265	0.626663289	0.595156127	0.020633489	0.245549901	0.177282101	0.023232069	0.244204774	0.124320147	-0.098545121	-0.132813915	0.297032291	-0.213103246	0.129416447	0.264870976	0.025424781	0.152459211	0.146149724	-0.079514804
RP11-497I3	CROCC	1	1p36.13	16922665	17026255	0.001494571	0.114972779	-0.026471404	0.063897282	0.187900787	-0.108187713	-0.013242351	0.033299621	0.11712743	-0.124340647	-0.166002268	-0.357632646	-0.144777739	-0.048396525	0.347434392	-0.015991223	-0.078057392	-0.053921496	0.402870569	0.227672387	0.473387986	0.498616716	-0.034978015	0.245549901	0.092995161	0.037222043	0.126510765	0.046431177	-0.10502855	-0.141114763	0.219635615	-0.190071766	0.05741497	0.179407074	-0.034915752	0.140404658	0.102960038	-0.14594942
RP11-236N20	N0236N20	1	1p36.13	16940084	16979401	0.009670532	0.08722071	0.007434649	0.076373643	0.099629165	-0.067769018	-0.06388788	-0.028658062	0.111846807	-0.155521835	-0.105556991	-0.222387753	-0.15392	-0.078680027	0.19540966	-0.034953212	-0.042011358	0.050975099	0.41185199	0.271185935	0.379756532	0.521789349	-0.022676202	0.23780291	0.082176452	0.104111587	0.060469637	-0.010660139	-0.058825939	-0.059316495	0.169125196	-0.134863785	0.050222024	0.088738664	-0.010230998	0.056006519	0.077802564	-0.102074327
RP11-615L15	CROCC;PADI2;SDHB;MFAP2;ATP13A2	1	1p36.13	16960019	17194807	0.041078417	-0.013193691	0.06896361	0.023405357	0.070281906	0.003578562	-0.115432077	-0.016450104	0.236382552	-0.141739053	0.006912099	-0.09683955	-0.131598623	-0.015006704	0.055343148	-0.013510704	0.069515289	0.21230962	0.342944433	0.250189168	0.358682792	0.57490728	-0.007360293	0.276092964	0.083548991	0.179210335	0.04886695	-0.06665272	0.030459909	-0.009747635	0.201811279	-0.029925738	0.113342631	0.044444896	0.061322176	0.089353841	0.095939083	-0.046008087
RP11-346C15	PADI2;SDHB;LOC400743;PADI1	1	1p36.13	17111894	17298177	0.006267484	-0.05315553	0.019833079	0.118253243	-0.024713156	0.013054159	-0.200534043	-0.028398537	0.223300569	-0.115821294	-0.034493673	-0.018406252	-0.174220707	-0.0561397	-0.024903884	-0.005976563	0.069857303	0.253002099	0.264596623	0.169286154	0.287372833	0.472862409	-0.069548198	0.327837966	0.142553152	0.16021887	0.098532732	-0.098273943	0.122378198	-0.002082886	0.138692134	0.035101864	0.128390462	-0.054320145	0.07524305	0.149211573	0.083391165	-0.073801493
RP11-504L2	PADI3;LOC400743;PADI1	1	1p36.13	17246513	17350416	0.017919282	-0.059596914	0.026634951	0.116265366	0.002493121	0.024661312	-0.225964818	-0.06617183	0.210628212	-0.072776182	0.020964017	0.071534042	-0.135418862	0.032583958	-0.111397196	-0.031821661	0.070276018	0.275527509	0.206936839	0.184254505	0.158913791	0.388859582	-0.10066369	0.334095446	0.165006326	0.29393155	0.022453476	-0.070399393	0.123890724	0.052419697	0.116391887	0.126276796	0.130382228	-0.029674174	0.109318077	0.226081534	0.192915972	-0.094757602
RP11-34K18	PADI3;PADI4;PADI1	1	1p36.13	17276123	17422018	0.063883099	0.012135798	0.003472318	0.191396719	-0.021971413	0.057349828	-0.219265253	-0.040365184	0.239482243	0.01577692	0.034112903	0.076205859	-0.127429254	0.071363891	-0.072146635	-0.080651659	0.121654276	0.277007626	0.15658198	0.132595136	0.178388664	0.319183919	-0.07762505	0.334095446	0.158340265	0.28928871	0.04823435	-0.036198917	0.126207174	0.051745216	0.115177898	0.104762115	0.116478236	-0.016929307	0.104731025	0.203043551	0.245947338	-0.028322986
RP11-261J13	TD-60;PADI4;PADI6	1	1p36.13	17359617	17521287	0.044793292	0.059061712	-0.024019024	0.133838162	-0.015013208	0.026028995	-0.216889771	-0.044943955	0.15499466	-0.009758258	0.03110687	0.074181126	-0.116633356	0.062635582	-0.067649885	-0.114296598	0.127571471	0.232046163	0.087700899	0.107259042	0.089540548	0.334109044	-0.09855141	0.296692352	0.130371885	0.252206226	0.075634684	-0.055112749	0.081179201	-0.031629065	0.117295062	-0.009196051	0.086666849	-0.027175905	0.041114159	0.29693137	0.2552715	-0.096401891
RP11-636C13	FLJ10521	1	1p36.13	17512704	17656066	-0.032631792	0.183444935	-0.045324169	0.231199536	0.010459045	0.01678286	-0.220497578	-0.04748637	0.055487866	-0.026769007	0.004734606	0.137513003	-0.144270099	-0.026938237	0.002349565	-0.139872622	0.041713163	0.233154263	0.104078281	0.103907634	0.089024764	0.310931358	-0.150081644	0.299159825	0.164973773	0.289402463	0.081464528	-0.066046513	0.091581576	-0.059150516	0.096795568	-0.072176866	0.002309173	-0.027495454	-0.077497362	0.276458204	0.288984186	-0.111367395
RP11-800F16	FLJ10521	1	1p36.13	17603237	17785253	-0.026981792	0.184431609	0.010978579	0.222665077	0.098844057	0.034512294	-0.187142274	-0.040308657	0.053953346	-0.032666332	0.017138174	0.156292641	-0.112411544	-0.010650485	-0.072457888	-0.175029963	0.009001856	0.186997298	0.184193834	0.151251012	0.122537327	0.332760795	-0.164003293	0.342333228	0.115916104	0.316662901	0.073591992	-0.069205428	0.077850305	-0.058131337	0.130235143	-0.033282165	0.010202612	0.009711933	-0.100624758	0.21934729	0.247177348	-0.11541516
RP11-776D16	FLJ10521	1	1p36.13	17673233	17796399	-0.024684245	0.259919905	0.103746896	0.316624612	0.134528061	0.026866685	-0.152113931	0.026487711	0.093079897	0.000991223	0.013339493	0.20365454	-0.075213805	-0.028435237	0.09044764	-0.200891868	-0.013445389	0.222290004	0.264193047	0.182703834	0.18141188	0.377095751	-0.190797768	0.361316827	0.13500268	0.284639303	0.199753814	-0.098778461	0.098887897	-0.008831505	0.165513582	-0.014382369	0.015535965	0.069195811	-0.058551865	0.242884987	0.299347927	-0.140609134
RP11-468N9	LOC81569	1	1p36.13	17885255	18053692	0.021504781	0.279538944	0.243151348	0.327287435	0.1999863	0.083305541	-0.114084557	0.037328495	0.15889094	0.039389727	0.057715019	0.195788306	0.000578712	-0.006632282	0.087673072	-0.141329709	0.034368197	0.301103073	0.36160701	0.258318136	0.274091662	0.44642178	-0.197930635	0.361316827	0.208775547	0.341895235	0.265627129	-0.089618558	0.206919304	0.05307224	0.211205329	0.070663545	0.111354639	0.054962807	0.020536105	0.322206495	0.309202909	-0.130910047
RP11-711N17	MGC15730	1	1p36.13	18027221	18234407	0.047488597	0.261716851	0.311955433	0.395252301	0.241870247	0.122931139	-0.052805565	0.0271385	0.305601032	0.078214779	0.139822864	0.180859329	0.033251749	0.036589543	0.188390844	-0.101364584	0.047403138	0.250885396	0.422510104	0.294062298	0.389751151	0.400430457	-0.203123218	0.35386714	0.258448694	0.311998527	0.358198456	-0.033075755	0.255686264	0.109207474	0.164935228	0.156573277	0.151682342	0.09340774	0.099396565	0.310396664	0.354060294	-0.069305815
CTD-2009F7	MGC15730	1	1p36.13	18158026	18362311	0.08589287	0.17000105	0.275844294	0.303482989	0.142905344	0.140986877	-0.034282199	0.00662951	0.359250681	0.066615811	0.05116912	0.096842242	0.089051103	0.107491112	-0.051639395	-0.114242905	0.08519954	0.166330102	0.339902223	0.291626369	0.391140827	0.368671436	-0.230297104	0.236401129	0.261324791	0.253324686	0.392028961	0.004963979	0.206089796	0.106820986	0.113276067	0.178971871	0.210394662	0.00282205	0.160921711	0.285275597	0.346189336	-0.034700711
RP11-728G12	N0728G12	1	1p36.13	18246213	18426640	0.146442677	0.193745345	0.286900977	0.232734631	0.142882309	0.19422801	-0.010076458	0.079121935	0.426757923	0.134912663	0.109530638	0.106975805	0.101609052	0.144429753	0.123702988	-0.082788143	0.138779209	0.156569503	0.328886308	0.308914347	0.416072881	0.403924385	-0.213964278	0.193972578	0.360383043	0.27693919	0.5004027	0.051064	0.223043438	0.145361482	0.13878954	0.174208054	0.223640739	0.025825569	0.17237722	0.320727986	0.460922645	0.006886
RP11-121A23	MGC15730;FLJ38753	1	1p36.13	18372159	18558506	0.138108899	0.1894231	0.253385172	0.140762973	0.092706851	0.233831628	-0.008360449	0.036366627	0.431080759	0.115026638	0.108277987	0.090344842	0.070980002	0.13108081	0.165624887	-0.039691328	0.171419181	0.184871357	0.276932148	0.290017242	0.473090097	0.355243709	-0.239899051	0.141572835	0.30240249	0.305023642	0.550605831	0.088809298	0.24088246	0.137533284	0.143196646	0.15129802	0.213943471	0.026750006	0.142399844	0.290588231	0.425985439	0.064308943
RP11-17H21	MGC15730	1	1p36.13	18372281	18533153	0.093677254	0.142650669	0.193814755	0.071701167	0.029707909	0.154883064	-0.066308552	0.00541106	0.352861654	0.030250806	0.057746237	0.094861377	0.023913666	0.108455194	0.076228713	-0.083736944	0.178671457	0.132726478	0.23077977	0.266780098	0.410777352	0.381651665	-0.238106549	0.174959114	0.237245159	0.269596833	0.574624652	0.043774682	0.119264078	0.131922438	0.132877242	0.11250674	0.19463255	0.031395121	0.105071302	0.284578705	0.37437948	0.028541191
RP11-168M6	FLJ38753	1	1p36.13	18458491	18624847	0.054360317	0.118931767	0.165786605	0.031977647	0.028667064	0.123564518	-0.146526723	0.008788383	0.262040891	-0.021405768	-0.02547936	0.046314823	-0.020537882	0.036675039	0.104148198	-0.12825546	0.175521625	0.192112686	0.255014706	0.235976924	0.420570776	0.353703304	-0.253548179	0.153013349	0.225576568	0.257531561	0.621592394	-0.020639387	0.075454315	0.098976125	0.155835115	0.082702726	0.167710119	-0.001247006	0.037139683	0.302157741	0.361108908	-0.001719995
RP11-511A13	PAX7	1	1p36.13	18569676	18745061	0.040164016	0.204178028	0.193043848	0.01763334	0.08218692	0.123820298	-0.11036014	0.021583651	0.187525143	-0.006954976	0.022384206	0.058346019	-0.076019024	-0.002971191	0.220955309	-0.115428885	0.164371385	0.197342341	0.332726692	0.258953854	0.337909415	0.374360672	-0.207860237	0.170818375	0.240393575	0.273792573	0.594529437	-0.049984793	0.099643766	0.096742501	0.129176285	0.084731561	0.127067257	0.06611385	0.046382938	0.380253813	0.343039108	-0.058079428
RP11-164D21	LOC284530;PAX7	1	1p36.13	18638208	18838680	-0.029230536	0.112817788	0.138618238	0.067672789	0.04258658	0.092171748	-0.171781293	-0.064705232	0.100616637	-0.0990944	-0.022094074	0.076277817	-0.104655209	-0.031546055	0.14657846	-0.132292627	0.103679251	0.193422741	0.274045085	0.206456065	0.255616203	0.315290432	-0.221464016	0.087168747	0.089985299	0.213427424	0.512481571	-0.105074848	0.067766801	0.075399342	0.113404807	0.032526844	0.096970398	0.042317684	0.032967802	0.31538739	0.263461172	-0.081794726
RP11-412G9	LOC284530;PAX7	1	1p36.13	18724471	18871388	-0.034421801	0.04163776	0.078611833	0.06612994	0.026500331	0.106832611	-0.246931621	-0.01410311	-0.037430833	-0.087455208	-0.038338798	0.037835731	-0.126459055	-0.0826933	-0.006498227	-0.141007143	0.09977894	0.107302771	0.265573332	0.126803904	0.12237912	0.348926029	-0.137163576	0.058885359	0.10715217	0.135096318	0.343213268	-0.110086185	0.02737766	0.003721411	0.106904383	-0.024853399	-0.012400534	-0.002257761	-0.033439785	0.294758087	0.180631915	-0.093067586
RP11-466K16	LOC284530;PAX7	1	1p36.13	18730165	18888210	-0.034312471	0.118343357	0.008647033	0.029097858	0.006530741	0.142749636	-0.218959832	0.024636164	-0.019117244	-0.042858168	-0.030813663	0.017103825	-0.137564471	-0.051751648	0.022579056	-0.090823492	0.072495103	0.097836312	0.243553522	0.102684662	0.119914107	0.233952596	-0.185026522	0.034397777	0.068535127	0.10719558	0.206863154	-0.050980031	0.091625678	-0.041255306	0.080020149	-0.048325166	-0.027176213	-0.010118993	-0.052375855	0.226047787	0.14725782	-0.120099802
RP11-306H4	RBAF600;LOC126917;LOC148490;ALDH4A1;TAS1R2	1	1p36.13	18919379	19165027	-0.012144876	0.125665213	-2.36641E-05	0.029499688	0.024241682	0.114362956	-0.207502861	0.036559366	-0.068997338	-0.042795475	-0.034644948	0.088652845	-0.13643556	-0.071337846	-0.048662709	-0.073639558	0.026916272	0.02918395	0.240178916	0.114314264	0.061003104	0.261475083	-0.163879932	0.006008109	0.028144494	0.056599407	0.130371369	-0.045593637	0.108188942	-0.028136269	0.080991045	0.003622409	-0.035321528	0.009316516	-0.058031321	0.237569583	0.168452511	-0.086626922
RP11-362F4	RBAF600;LOC126917;LOC148490	1	1p36.13	18988077	19214228	-0.046720751	0.093612852	-0.027411585	0.120690506	0.021270223	0.086140862	-0.25609484	0.066620759	-0.077682589	-0.074595726	-0.020142364	0.070286841	-0.15216964	-0.07293861	0.000212345	-0.077684011	0.025097497	0.052676591	0.267351423	0.108989773	0.110301663	0.229279886	-0.215578152	0.024914069	0.001537227	0.026028702	0.055462597	-0.021519148	0.123175876	0.018686304	0.138380126	0.001205453	-0.026560876	0.022888474	-0.106961959	0.210723328	0.224732352	-0.118814604
RP11-657C12	RBAF600;PQLC2;CAPZB;AFAR3;KIAA0090;AKR7A2;C1orf33;AKR7A3	1	1p36.13	19276958	19448190	-0.042655833	0.239712136	-0.004623761	0.124401356	0.008142949	0.120676529	-0.261428369	0.101710184	-0.056266764	-0.047267547	-0.025901965	0.032562944	-0.161967669	-0.078363465	-0.132446405	-0.045272726	0.041159236	0.046999102	0.3151605	0.129789855	0.227840376	0.233985526	-0.234385306	0.118194393	0.100757088	0.080480307	0.015502754	-0.017710275	0.142560587	-0.004028271	0.146257814	0.031178955	-0.045535232	0.063205174	-0.103360805	0.302533091	0.272180583	-0.124189236
RP11-371H15	PQLC2;CAPZB;AFAR3;AKR7A2;AKR7A3	1	1p36.13	19332164	19501727	-0.058662942	0.233447689	0.022707284	0.109312435	0.017245773	0.085044321	-0.236886757	0.004277406	-0.008340412	-0.1030948	-0.017965931	-0.00735788	-0.1556242	-0.028966551	-0.019736573	-0.027948023	0.001440336	0.046999102	0.27616746	0.164411067	0.290368126	0.199569058	-0.293805319	0.107730232	0.042502822	0.126221248	0.037815552	-0.037102636	0.104875906	-0.003520003	0.109522363	0.060047811	0.037049192	0.063147032	-0.062183454	0.293305068	0.311583489	-0.124189236
RP11-800L4	CAPZB	1	1p36.13	19473171	19651333	-0.051241621	0.167183186	0.063732833	0.215434826	0.045777835	0.082935661	-0.268919615	-0.109544227	-0.020075368	-0.100642199	0.025893971	0.032047762	-0.134601795	-0.039406834	0.106908905	-0.024965358	0.024513916	0.092073826	0.272332559	0.135845993	0.327035999	0.266185712	-0.265681559	0.119061923	0.114098696	0.18026636	0.155491885	0.007064989	0.120766363	0.004871881	0.128183472	0.061076231	0.029326129	0.052127653	-0.043116723	0.321310773	0.365513906	-0.07190151
RP11-795P13	LOC255104;HTR6;NBL1	1	1p36.13	19628538	19803294	-0.048453994	0.177940763	0.081931654	0.174296494	-0.004172984	0.07635868	-0.226150526	-0.084373448	0.041777527	-0.104196553	0.057094403	-0.035858283	-0.136311409	-0.020823187	0.069063375	-0.044885208	0.03674874	0.125946968	0.253143377	0.108009688	0.402671816	0.297522969	-0.273606932	0.141717158	0.144311939	0.331352077	0.159889295	0.011164958	0.091120408	-0.001608164	0.139331588	0.055279358	0.072196575	0.072503284	0.016506692	0.294556103	0.335400287	-0.106385986
RP11-746L12	LOC255104;FLJ20225;EIF1AP1	1	1p36.13	19755555	19924321	0.009492241	0.142913725	0.164958153	0.129325392	0.050505188	0.106178225	-0.186105504	-0.132840253	0.077153793	-0.086847094	0.109344569	-0.010633674	-0.124042346	0.013444791	0.066410264	-0.063812753	0.069173706	0.158742561	0.260032258	0.133333201	0.379987523	0.340929999	-0.230006764	0.105006173	0.202902108	0.389748283	0.24633322	0.007152915	0.116842781	-0.021161442	0.12008787	0.057657655	0.105298681	0.092408479	0.06510025	0.315104002	0.300935103	-0.089185965
RP11-460G22	PLA2G2E;PLA2G2A;FLJ20225;KIAA0459;EIF1AP1	1	1p36.13	19882255	20077814	0.040898217	0.076108667	0.185601167	0.114379543	0.085061488	0.076081864	-0.134418543	-0.1532798	0.068624436	-0.073549489	0.15099791	-0.047710242	-0.097065475	0.034775071	0.091304605	-0.046968761	0.103699498	0.18829885	0.249836332	0.163575711	0.401055662	0.356264604	-0.176459512	0.120350521	0.16664252	0.387943382	0.215743063	0.012753061	0.103829561	-0.008358749	0.11027139	0.07249693	0.104483395	0.051806557	0.076561397	0.313312078	0.272258947	-0.074556877
RP11-66M4	PLA2G2E;PLA2G2A;PLA2G5	1	1p36.13	19992449	20162611	0.055454746	0.223175867	0.182736988	0.210133643	0.080615247	0.035958979	-0.119693286	-0.128132697	0.103445006	-0.033273955	0.151904615	0.016918356	-0.062512478	0.068463111	0.117468849	-0.058832648	0.121530999	0.253565059	0.267950415	0.174580801	0.410170637	0.348479801	-0.158603916	0.150032243	0.212728492	0.378429527	0.254223008	-0.029916123	0.168856343	0.007777485	0.181319365	0.038624859	0.100733588	0.088064809	0.099320757	0.305295458	0.328959806	-0.063913906
RP11-805F5	PLA2G2F;PLA2G2D;PLA2G5;UBXD3	1	1p36.13;1p36.12	20072777	20266940	0.08451455	0.267800987	0.21481974	0.229944483	0.126829439	0.016848259	-0.05263319	-0.053050338	0.147288398	-0.066194778	0.152265624	-0.006271915	-0.032151643	0.078335022	0.143020795	-0.074850703	0.143331474	0.191288604	0.340930885	0.25808335	0.493031655	0.433186279	-0.107833544	0.206451193	0.213468002	0.29772846	0.257697472	-0.114126774	0.104573481	0.045884726	0.187506037	0.127774124	0.102445619	0.063413136	0.1229318	0.317612581	0.386154303	-0.06115282
RP11-457M3	PLA2G2F;PLA2G2D;PLA2G5;UBXD3	1	1p36.13;1p36.12	20162612	20329934	0.059983362	0.297748361	0.14640911	0.233775677	0.16126014	0.094713399	-0.020170227	-0.096143284	0.086337964	0.015045231	0.130396281	-0.038269206	0.002593897	0.050365827	0.088093275	-0.027596271	0.200852478	0.166681615	0.287735342	0.136360995	0.449123405	0.403331443	-0.040030919	0.183795958	0.242339785	0.226906828	0.26583447	-0.088676915	0.176688119	0.03510612	0.163024993	0.134042363	0.152026472	-0.017010086	0.125783704	0.261813087	0.373744798	-0.035111304
CTD-2014J23	FLJ32784;UBXD3	1	1p36.12	20242550	20395693	0.051367841	0.386919759	0.160414048	0.233371184	0.195381365	0.042279466	-0.012562986	-0.137875238	0.124834169	0.015045231	0.107122319	-0.08758324	0.040467806	0.075614016	0.002224915	-0.040082078	0.17151398	0.12683028	0.286060082	0.194323899	0.522853067	0.419260672	-0.041578235	0.183795958	0.287911078	0.185950188	0.31034939	-0.118032947	0.120599227	0.08169776	0.146003018	0.205052556	0.180138131	-0.069396118	0.110109417	0.304516645	0.414814689	-0.018305717
RP11-374L7	LOC339505;FLJ32784	1	1p36.12	20380728	20554761	0.047777158	0.313049697	0.173959876	0.194566735	0.220172344	0.016010357	-0.06311439	-0.131687109	0.148553087	0.042983418	0.119485498	-0.063348222	0.027668629	0.063962311	-0.026570388	-0.050943321	0.180367657	0.126271218	0.30308864	0.18450614	0.449223198	0.415885762	-0.011416019	0.155179589	0.242113651	0.245571051	0.347321611	-0.066943209	0.166951685	0.0391327	0.127961687	0.219457408	0.225818438	-0.030183148	0.101542628	0.263938487	0.426523915	-0.033304651
RP13-481O13	FLJ12875;CaMKIINalp;LOC339505;FAM43B	1	1p36.12	20481120	20638854	0.00503398	0.165896362	0.12235394	0.108721573	0.199936391	-0.023016046	-0.116788915	-0.188787421	0.089813986	-0.010945009	0.068493008	-0.141432304	-0.05310812	-0.006125094	-0.130852554	-0.092646354	0.170189205	0.064993227	0.224441806	0.099698489	0.389689622	0.417827327	-0.039251583	0.109818529	0.160994109	0.35716154	0.227581223	-0.037762449	0.153729456	0.013036823	0.034457781	0.182215039	0.174911105	-0.091928478	0.036926595	0.227059239	0.324696103	-0.107421266
RP11-242F23	FLJ12875;CaMKIINalp;LOC339505;FAM43B	1	1p36.12	20491277	20659808	0.012379815	0.037575118	0.060297193	-0.067854251	0.150748511	-0.075870197	-0.194087788	-0.220281006	0.106594516	-0.016941158	0.009087796	-0.193167183	-0.072018596	0.052158732	-0.2464007	-0.079610964	0.118719886	0.056560255	0.144372877	0.028066058	0.346189411	0.296335452	-0.056526668	0.033169191	0.093025551	0.558272566	0.133473217	-0.078094576	0.168258628	-0.063969927	0.013915186	0.076457983	0.178082433	-0.098932762	0.034935275	0.13704979	0.261121911	-0.144023553
RP11-367G13	FLJ12875;CaMKIINalp;DDOST;FAM43B;PINK1;CDA	1	1p36.12	20542373	20732274	0.011051465	-0.065498746	0.032737469	-0.089824574	0.157944697	-0.146779356	-0.216550195	-0.178633445	0.129083219	-0.06035452	-0.037055595	-0.143577161	-0.116835015	0.065842271	-0.187078145	-0.079610964	0.049497501	0.056560255	0.144278369	0.14646239	0.264560377	0.186090073	-0.122256367	0.033169191	0.005162559	0.679538471	0.052312895	-0.083494466	0.125737201	-0.086528075	0.041742195	-0.021141523	0.103461429	-0.04022963	-0.044793968	0.117801289	0.240427086	-0.11284395
RP11-200J11	LOC400745;KIF17;DDOST;HP1-BP74;PINK1;CDA	1	1p36.12	20681569	20851636	-0.083672805	-0.17134077	-0.08768048	-0.214610577	0.078596483	-0.197096431	-0.28863057	-0.216595194	0.048341638	-0.116453185	-0.09919708	-0.147823323	-0.201373765	-0.046615858	-0.208258289	-0.040065696	-0.010646993	0.045704042	0.037107079	0.021955437	0.082911844	-0.027095788	-0.183556246	0.033169191	-0.15141394	0.767592358	-0.122969909	-0.121768261	0.060166572	-0.186160532	-0.014952784	-0.176811182	-0.000324659	-0.092991995	-0.126276938	-0.040257373	0.081028601	-0.142383136
RP11-657L17	EIF4G3	1	1p36.12	21062844	21198166	-0.106090421	-0.09013309	-0.119779676	-0.208522983	0.02628729	-0.211288346	-0.245820942	-0.249019286	0.001178004	-0.20019934	-0.156395269	-0.215504686	-0.21747481	-0.080857247	-0.151841712	-0.074622938	-0.060095321	-0.017767192	0.039046829	0.021198718	0.167689001	-0.008279631	-0.22496493	-0.001870374	-0.120708291	0.810465174	-0.092991746	-0.189192833	-0.039301229	-0.165847883	-0.018381887	-0.28478613	-0.01257762	-0.108887639	-0.191351374	-0.005204141	0.083066681	-0.176537943
RP11-713M24	EIF4G3	1	1p36.12	21120968	21261172	-0.088314878	-0.007737151	-0.022004161	-0.175041369	0.116954674	-0.2183273	-0.164439514	-0.20662968	0.01652957	-0.185446143	-0.114780124	-0.184221557	-0.178086011	-0.080727809	-0.006687682	-0.035035196	-0.06306106	-0.023318654	0.205387669	0.156734757	0.267892386	0.083719529	-0.200370845	0.013808965	-0.015021666	0.772560318	0.043253178	-0.238696062	-0.096749729	-0.142828987	0.031917139	-0.235220606	0.026755926	-0.064545985	-0.223410396	0.048753683	0.157838487	-0.184552964
RP11-460H24	ALPL;AE2	1	1p36.12	21392212	21600955	-0.136784713	0.106453055	-0.003950692	-0.084051856	0.129874929	-0.16176612	-0.13349046	-0.163188554	-0.08794812	-0.159232244	-0.097478056	-0.161410021	-0.212670585	-0.196396217	0.009735726	-0.035010672	-0.047651582	-0.014885682	0.228457795	0.18300684	0.210842385	0.11378201	-0.223574052	0.029807654	0.012020498	0.726043966	0.08936594	-0.169679656	-0.096407163	-0.11405172	0.032399633	-0.203634302	0.050199786	-0.041229177	-0.383542192	0.122985527	0.153659445	-0.200096125
RP11-702G12	RAP1GA1;ALPL;AE2	1	1p36.12	21485547	21683831	-0.121876922	0.156420804	0.058345298	-0.057870287	0.134089595	-0.200089052	-0.198504129	-0.238334082	-0.050923536	-0.210059224	-0.064940781	-0.197950858	-0.20934885	-0.197774841	0.011345959	-0.035010672	-0.033420011	0.010091698	0.250761697	0.203307227	0.262253669	0.192475844	-0.216179654	0.017225472	0.040115052	0.703729259	0.156880174	-0.116378273	-0.129903742	-0.086897911	0.003632476	-0.117151925	0.098635814	-0.089866656	-0.447923379	0.168495014	0.180737673	-0.263827286
RP11-577A4	HSPG2;RAP1GA1;USP48	1	1p36.12	21682890	21930714	-0.110704887	0.064897748	0.136670742	0.063131014	0.137345328	-0.118420218	-0.200756113	-0.174540511	-0.005074318	-0.19433307	-0.001893367	-0.07916579	-0.182305084	-0.141207796	0.138830057	-0.077147448	0.014436391	-0.016690543	0.302880356	0.288747462	0.430025111	0.392858924	-0.214510716	-0.031811407	0.107227058	0.600138322	0.314029733	-0.128123139	-0.049936508	-0.074465718	0.092158964	-0.072414001	0.125735215	-0.037297735	-0.480636273	0.304998704	0.326941347	-0.204209215
RP11-521N9	HSPG2;USP48	1	1p36.12	21749478	21930714	-0.140562857	-0.040550959	0.073843196	0.077474859	0.125398572	-0.137755286	-0.302919764	-0.145691503	0.021180687	-0.142353223	0.167381079	-0.055274848	-0.163143356	-0.131309141	0.075114048	-0.047516907	0.033318841	0.009109503	0.24922547	0.251807172	0.312667601	0.395836107	-0.247977935	-0.110570764	-0.004845755	0.358902943	0.158873734	-0.101149016	0.06063754	-0.087159356	0.046452952	0.056350725	0.104613099	-0.074414641	-0.432176872	0.182642695	0.249754728	-0.182255846
RP11-26H16	HSPG2;ELA3A;ELA3B;HSPC157;CDC42	1	1p36.12	21980519	22165480	-0.119964382	-0.130911859	0.035010045	-0.001372695	0.046210817	-0.114118916	-0.294587726	-0.097078023	0.059304093	-0.133661032	0.132203537	-0.048005427	-0.174398345	-0.114302518	-0.039108299	-0.055205654	0.058941195	0.054895413	0.092864111	0.104027006	0.24339576	0.356264769	-0.262966443	-0.147358226	-0.129246058	0.337745459	0.233584649	-0.084220634	0.090107214	-0.077993164	0.046131025	0.030374402	0.061378715	-0.084936276	-0.447568482	0.132475864	0.154304073	-0.137355014
RP11-764P14	HSPG2;ELA3A;ELA3B;HSPC157	1	1p36.12	21980519	22120000	-0.095572332	-0.081680232	0.043457575	-0.007397064	0.004167563	-0.08032959	-0.322082519	-0.091295402	0.145983772	-0.093398948	0.173922473	-0.022996636	-0.14372228	-0.070578436	-0.146357737	-0.055230178	0.088755646	0.054895413	0.028111609	0.105758119	0.229593456	0.356989737	-0.241666698	-0.163356915	-0.16093512	0.34535831	0.242201574	-0.008443375	0.116875723	-0.060109973	0.043957685	0.048220429	0.035339622	-0.08595485	-0.409466435	0.085039028	0.089233915	-0.09591341
RP11-456M4	ELA3A;WNT4;HSPC157;CDC42	1	1p36.12	22068597	22241463	-0.065581156	-0.02554946	0.091603262	0.096612718	-0.003832496	0.026562645	-0.272987572	0.010393371	0.193867089	-0.005656786	0.23226897	0.114752619	-0.09759919	0.031608235	0.037167801	-0.02558131	0.11314872	0.129907438	0.033535351	0.132859301	0.304505471	0.342293372	-0.238486936	-0.088249971	-0.084005572	0.32522886	0.30095743	-0.051841088	0.16113419	-0.025611674	0.137379184	0.11121467	0.043602668	-0.010539115	-0.311829748	0.140460045	0.212362233	-0.024745539
RP11-134M9	N0134M09	1	1p36.12	22332412	22493249	0.02318733	0.150523119	0.068871326	0.141002663	0.026919208	0.007509462	-0.263302682	0.033111341	0.17177594	0.001051832	0.183877982	0.046558871	-0.053871857	0.00983185	0.079955412	-0.012614054	0.13333016	0.185645144	0.011435152	0.083951898	0.279763456	0.299536161	-0.215476288	-0.031051914	-0.054320154	0.433751318	0.350440702	0.013579818	0.160656041	0.002946382	0.127091878	0.131413477	0.076048043	-0.060575105	-0.226979078	0.074637646	0.166553965	-0.084294691
RP11-466J21	EPHA8;KIAA0478	1	1p36.12	22419398	22666840	0.052492887	0.248630887	0.110358079	0.114093377	0.014127055	0.0673547	-0.231163673	0.051489398	0.148408284	-0.018137278	0.011188278	0.07205058	-0.074004969	0.005279533	0.158363986	-0.025134376	0.118385326	0.169927668	-0.081189706	0.124342873	0.275729756	0.240725534	-0.223039601	0.014467877	-0.032361789	0.583685136	0.421621647	0.009769885	0.088589139	0.035079772	0.147870583	0.028133747	-0.011089744	-0.046716525	-0.245895335	0.171158342	0.190039739	-0.108894283
RP11-277f18	EPHA8;C1QA;C1QB;C1QG;KIAA0478	1	1p36.12	22562380	22744521	0.044234943	0.328440972	0.125563534	0.217970161	0.02081177	0.074720589	-0.245335274	0.051489398	0.161740737	-0.001026223	0.062493226	0.087626093	-0.033950688	0.031662142	0.253586083	-0.00346645	0.111976776	0.125705002	-0.073558158	0.226395697	0.330141655	0.254028512	-0.191409072	0.051255339	0.055805785	0.638562833	0.283880398	0.055833157	0.124752764	0.084226647	0.234383478	0.082281519	0.04156446	-0.021984792	-0.139055206	0.218819692	0.30615715	-0.082306451
RP11-410J10	EPHA8;C1QA;C1QB;C1QG;EPHB2	1	1p36.12	22666244	22831410	0.090122366	0.261840201	0.119323602	0.270815608	0.054942772	0.070749998	-0.214551506	0.075651596	0.207417504	0.026228363	0.073577456	0.112548039	-0.028694451	0.057814911	0.334231301	0.027718091	0.129056205	0.173048368	-0.092301664	0.224369819	0.37252987	0.285686612	-0.17915285	0.097368542	0.150079104	0.676004912	0.300277314	0.009755643	0.157096566	0.097226161	0.276647224	0.085671799	0.045407701	0.001610753	0.030393775	0.307155865	0.345458868	-0.052964666
RP11-695I8	EPHB2	1	1p36.12	22738826	22919335	0.080405828	0.204929801	0.083981201	0.145019221	0.04852504	0.01422975	-0.211725512	-0.02960231	0.210126335	-0.023568161	0.060063739	0.027914214	-0.044670217	0.001872992	0.162084958	-0.030793421	0.132532515	0.093990239	-0.114752914	0.238892791	0.303665991	0.295316354	-0.172349292	0.03484378	0.110235929	0.676767076	0.194506459	0.047400796	0.170550507	0.095388872	0.158195105	0.042563944	0.026742161	-0.03139335	0.08187458	0.260160429	0.187729939	-0.078197418
RP11-431G10	EPHB2	1	1p36.12	22881954	23056666	0.075317227	0.131216788	0.123412667	0.042913458	0.072394851	0.017390275	-0.207323828	0.022008984	0.190652826	0.035964553	0.1344549	0.066327108	-0.05154971	0.076845674	0.164904165	-0.026673277	0.155311141	0.100084371	-0.091510831	0.260717962	0.341646915	0.334690831	-0.147553741	0.025055101	0.111319227	0.687481547	0.151070094	0.056347579	0.164048051	0.141147773	0.190670362	0.055517634	0.029910893	0.127234057	0.113419446	0.332538159	0.290649529	-0.010746611
RP11-77P5	AOF2;LUZP1	1	1p36.12	23044510	23227415	0.051101799	0.087900532	0.137142925	0.049391305	0.105737985	-0.069644378	-0.175098784	0.00720601	0.238526849	0.05510812	0.16585218	0.089109209	-0.04149297	0.095167036	0.119552988	-0.022727478	0.153084148	0.103324239	-0.005885728	0.222349054	0.34721928	0.392851445	-0.086848291	0.055999617	0.195113789	0.70968732	0.152038808	0.076115454	0.145817654	0.125935805	0.186222789	0.102503749	0.085591506	0.085630808	0.144078201	0.282456251	0.255868872	0.037086772
RP11-513J16	AOF2;LUZP1;HTR1D	1	1p36.12	23096358	23292700	0.045681518	0.033173605	0.092083289	0.025717754	0.134472254	-0.135623476	-0.208267704	0.00720601	0.214143666	0.06847339	0.163861741	0.089109209	-0.108338554	-0.007172139	0.056569956	-0.022727478	0.166794127	0.103324239	0.025012357	0.209420822	0.341444103	0.355881335	-0.095255712	0.055999617	0.20373652	0.679033725	0.142550183	0.076115454	0.083093068	0.049801501	0.100230069	0.047162693	0.087438103	0.086370285	0.085187358	0.325059106	0.214042364	-0.092900515
RP11-43I13	LUZP1;HTR1D	1	1p36.12	23204710	23348008	-0.068849499	-0.022583519	0.048135881	-0.015629324	0.111734782	-0.228041742	-0.246296	-0.086608241	0.107400696	-0.057863424	0.106202565	0.037969064	-0.166399461	-0.08793378	0.036865517	-0.089932021	0.074251109	0.072982872	0.040016362	0.187036393	0.305465335	0.286105527	-0.137840792	0.009886413	0.133859498	0.565688139	0.113925225	0.02452559	-0.00737629	-0.015201721	0.039255461	0.023952611	0.059880069	0.043285073	-0.024976574	0.267959347	0.227956197	-0.217949848
RP11-551M5	ID3;E2F2;MDS2	1	1p36.12;1p36.11	23560494	23706176	-0.123397111	-0.059903394	0.00887438	0.001859909	0.089217829	-0.247358454	-0.314207606	-0.096882201	0.030108533	-0.091584012	0.043982732	-0.031990248	-0.231414368	-0.125192787	0.027651147	-0.061069378	0.026647605	0.052051596	0.017209608	0.130071381	0.307312706	0.305384957	-0.159485616	0.009886413	0.079732617	0.523745097	0.08948191	0.016954073	-0.027846997	-0.072627212	0.032172695	-0.030100912	0.06670326	-0.009480041	-0.094599425	0.30400352	0.242586184	-0.283022154
RP11-705H24	ID3;E2F2;AD7C-NTP;RPL11;MDS2	1	1p36.12;1p36.11	23596071	23790388	-0.206333149	-0.081383027	-0.061452414	-0.033002317	0.072503136	-0.372739296	-0.297845313	-0.29418012	-0.039466609	-0.248623692	0.014177343	-0.113066201	-0.256579663	-0.253395237	-0.063479659	-0.096433894	-0.043557244	0.021492526	-0.04993162	0.11027056	0.284042862	0.266822846	-0.150448188	0.000149566	0.062436364	0.459247562	-0.032642062	-0.008282127	-0.098978277	-0.154862665	-0.059383476	-0.065482874	0.028867381	-0.127721898	-0.169384719	0.263757574	0.106001088	-0.405156742
RP11-561B17	FUCA1;LYPLA2;HMGCL;TCEB3;HT014;AD7C-NTP;GALE;RPL11;MDS2	1	1p36.11	23711020	23936248	-0.217751026	-0.055699331	-0.077609576	-0.033817803	0.061776571	-0.362372206	-0.295554144	-0.540875406	-0.042592165	-0.304797299	0.030291691	-0.39609152	-0.292120011	-0.322778746	-0.172803827	-0.11044057	-0.041067171	0.021492526	-0.017398998	0.038753332	0.27207958	0.256320005	-0.14922331	-0.011364349	-0.063590499	0.392796454	-0.040420496	-0.005183711	-0.181578313	-0.221414025	-0.143522354	-0.138358691	0.043755544	-0.23959085	-0.198999131	0.295028486	0.048585879	-0.405156742
RP11-8D9	FUCA1;LYPLA2;CNR2;HMGCL;HT014;GALE	1	1p36.11	23837750	24005959	-0.237881079	-0.13334727	-0.138526523	-0.135340187	-0.005397128	-0.336344167	-0.303671712	-0.57616615	-0.0767783	-0.35008812	-0.006083591	-0.458576247	-0.307599576	-0.231361989	-0.229857955	-0.193963403	-0.090080726	-0.024115965	-0.11074691	-0.077264529	0.097537279	0.183787525	-0.144938819	-0.0016028	-0.146857953	0.257327847	-0.142117912	-0.018635854	-0.19518564	-0.238587227	-0.231686804	-0.135847993	0.122836323	-0.300971948	-0.194377493	0.093954687	-0.09388269	-0.369605708
RP11-125H4	MYOM3	1	1p36.11	24012084	24163925	-0.187644379	-0.138263966	-0.088716686	-0.171153896	0.002957786	-0.277029052	-0.27607797	-0.573205216	-0.04749277	-0.324360802	0.017607477	-0.496587214	-0.254992722	-0.206962691	-0.229499475	-0.184356285	-0.03201833	-0.024428824	-0.070295284	-0.039617833	0.067292831	0.138491189	-0.156383775	-0.016358704	-0.118939752	0.323392179	-0.205128653	0.047260509	-0.132033684	-0.188422861	-0.240277365	-0.128606538	0.258159696	-0.31270222	-0.175235348	0.032735735	-0.155324984	-0.272913572
RP11-579L14	N0579L14	1	1p36.11	24029041	24038090	-0.129204648	-0.100944091	-0.035705967	-0.166856525	0.042324989	-0.262229759	-0.187538992	-0.488221187	0.01491178	-0.288521946	0.38797165	-0.433056394	-0.176991667	-0.162655941	-0.237333204	-0.184356285	-0.016912001	-0.024428824	0.03186133	-0.035405998	0.121619286	0.16314663	-0.057346431	-0.016358704	-0.0352968	0.345949288	-0.094996981	0.069561161	-0.146764389	-0.104353812	-0.176650181	-0.028314129	0.335655436	-0.216878405	-0.085722274	0.064484389	-0.104510589	-0.231390182
RP11-674O22	MYOM3;IL28RA;IL22RA1	1	1p36.11	24059524	24237101	-0.053326117	-0.069520825	-0.008780828	-0.059518097	0.030491077	-0.223886325	-0.227270342	-0.330946988	0.1132648	-0.17732667	0.341962854	-0.392024162	-0.170218124	-0.078030181	-0.315684515	-0.164576686	0.046627227	0.00063572	0.011044588	-0.027318739	0.102733444	0.195885131	-0.049968291	0.039104972	-0.012960995	0.439024615	0.020397704	0.098534476	-0.067885813	-0.041738268	-0.106992446	0.105034947	0.544236242	-0.211317915	-0.015378007	0.044088024	-0.080791786	-0.178483658
CTD-2103F18	MYOM3;IL28RA;LOC284632;IL22RA1	1	1p36.11	24133186	24299730	0.029231671	-0.042060614	0.049361711	-0.005727762	0.044822807	-0.193245817	-0.192597276	-0.122129617	0.152581158	-0.156733009	0.340623647	-0.141578492	-0.122956493	-0.001465679	-0.160651682	-0.150570009	0.110200108	0.094682702	-0.024423298	0.075443034	0.163345375	0.237331459	-0.043425626	0.039104972	0.221913625	0.509310963	0.1482654	0.064469561	0.004374821	0.095141865	0.070382574	0.298013697	0.812786262	-0.06310655	0.026571794	0.094729835	0.092772813	-0.216993699
RP11-384H10	IL28RA;LOC284632;TFCP2L4;IL22RA1	1	1p36.11	24207321	24415038	0.076379396	0.023921037	0.130688697	0.23829107	0.100241577	-0.057875626	-0.147691651	-0.059837424	0.166956342	-0.086331423	0.380947587	-0.026617228	-0.042320242	0.04877589	-0.140484637	-0.06635284	0.186976758	0.232075021	0.065588831	0.22153867	0.352834563	0.323663058	-0.057637208	0.084736234	0.34800196	0.686749011	0.395367569	0.070397559	0.145497376	0.155674912	0.200534665	0.480982893	0.933413974	-0.02574916	0.090100283	0.291229801	0.257365856	-0.110090651
RP11-100A7	TFCP2L4;LOC90529	1	1p36.11	24296408	24485346	0.121530304	0.077687908	0.178554542	0.282734958	0.128847609	-0.030139683	-0.12480425	-0.044813059	0.153182985	-0.027064448	0.386530904	0.071563136	-0.005490161	0.129817747	-0.165283829	-0.040429265	0.230705095	0.215385882	0.086091843	0.228832664	0.345551204	0.447759319	0.007473875	0.170929848	0.416605988	0.705669544	0.478290209	0.051145181	0.100729073	0.174313764	0.300261193	0.59533476	1.07251164	0.020480975	0.162593896	0.430381373	0.391538407	-0.061190496
RP11-43P7	TFCP2L4;LOC90529;DJ462O23.2	1	1p36.11	24394889	24550514	0.11754299	0.140999237	0.207916324	0.332281575	0.09274528	-0.024502558	-0.156557266	-0.049922137	0.140575491	-0.023771292	0.059963502	0.080703425	-0.020290154	0.104708083	-0.119528741	-0.040429265	0.272811168	0.248696538	0.02701882	0.259815399	0.322981761	0.438476088	-0.087782639	0.230232195	0.391654443	0.743321061	0.484271821	0.005013081	0.138774247	0.156826634	0.29880308	0.618748492	1.172333098	-0.047763183	0.133362726	0.412433316	0.374889001	-0.089746392
RP11-43N9	TFCP2L4;LOC90529;DJ462O23.2	1	1p36.11	24394890	24550515	0.041931032	0.145687263	0.215112501	0.392152406	0.074134965	0.068937374	-0.082014296	-0.080800181	0.168472659	-0.016671263	0.092060936	0.095138217	-0.056678175	0.088478785	0.019828848	-0.015853345	0.247950776	0.219141467	0.109615178	0.290160785	0.273516096	0.416910401	-0.076681429	0.186132867	0.390772915	0.681018964	0.342167096	0.022914121	0.153534125	0.097242015	0.280934257	0.576490046	1.089001064	-0.055224763	0.101253839	0.411826969	0.415320805	-0.04370893
RP11-191O23	TFCP2L4;LOC90529;DJ462O23.2	1	1p36.11	24402568	24541923	-0.012852341	0.073496299	0.183195404	0.339177557	0.097199961	0.092963405	-0.141732013	-0.093578931	0.118834353	-0.029509858	0.054323427	0.123662005	-0.097510365	0.036548501	-0.011935591	-0.015853345	0.201532131	0.125094485	0.116843679	0.310709122	0.179338699	0.398665905	-0.117175712	0.221247402	0.30143304	0.682178774	0.24493095	0.05868299	0.171040455	0.04534912	0.185392796	0.446976905	0.904385264	-0.074579703	0.081126564	0.369049277	0.336211535	-0.005198889
RP11-580N24	DSCR1L2;FLJ42528;DJ462O23.2	1	1p36.11	24502775	24649624	-0.034986348	0.074394973	0.180642593	0.168566648	0.100276733	0.02651127	-0.178186146	-0.138963987	0.147239725	-0.073978725	0.029476963	0.07130761	-0.132053998	0.022325772	-0.081533321	-0.025394507	0.18597611	0.033310656	0.115496955	0.263593214	0.099600393	0.354848149	-0.116972619	0.165854592	0.226339183	0.671705492	0.117440229	0.098662737	0.103477822	0.049896058	0.131525932	0.326698759	0.707515374	-0.055659658	0.046978499	0.357474372	0.314922504	-0.050606418
RP11-595I7	DSCR1L2;FLJ42528;SRRM1;DJ462O23.2	1	1p36.11	24524966	24731943	-0.096101542	0.039717108	0.107303634	0.112420453	0.113778103	-0.059387166	-0.223510963	-0.153274826	0.14297606	-0.125174883	0.020293147	0.024609601	-0.221627067	-0.026004703	-0.015713629	-0.080978437	0.119528807	0.05042487	0.05603161	0.23802377	0.135902216	0.335910678	-0.153346246	0.080266309	0.125817323	0.604519186	0.079541861	0.084391987	0.099901027	0.012069329	0.046889072	0.21401815	0.468600246	-0.08291281	-0.011194195	0.296415204	0.228462922	-0.158793065
RP11-295F15	CLIC4;SRRM1	1	1p36.11	24717221	24898814	-0.08962083	-0.020939516	-0.01120098	0.081041115	0.089158146	-0.040786482	-0.281185039	-0.169829174	0.041942249	-0.132033299	-0.063266087	-0.029548477	-0.25923816	-0.035661299	-0.039405671	-0.106809411	0.073314878	0.007383377	-0.068250381	0.155636062	0.07973964	0.30319726	-0.146876327	0.042213323	0.134429716	0.587671617	0.026826103	0.095130321	0.080090328	-0.020216402	0.039731094	0.091585195	0.205765372	-0.064015571	-0.083215755	0.316045979	0.227699407	-0.167462587
RP11-108J9	CLIC4	1	1p36.11	24746217	24954668	-0.045727045	-0.040675801	-0.051195792	-0.020167329	0.096700283	-0.065950749	-0.349502146	-0.181543036	-0.057625444	-0.152242876	-0.113599873	-0.070008031	-0.233285196	-0.0603854	0.012137131	-0.109155773	0.057806387	0.071401967	-0.121379285	0.107849732	0.067078436	0.402584189	-0.147929367	0.065693924	0.065430813	0.536456804	0.13186159	0.046192721	0.020344266	-0.024105112	0.043593538	0.03688821	0.056176955	-0.021033422	-0.123328922	0.330964039	0.173023061	-0.210885444
RP11-593L24	CLIC4;RUNX3	1	1p36.11	24844896	25035319	-0.019360374	0.008753359	-0.044485874	0.002305373	0.096626625	-0.074748112	-0.309299283	-0.140021423	-0.099625792	-0.121718864	-0.108802174	-0.053778178	-0.181543577	-0.025485682	0.110766466	-0.137021425	0.046891247	0.106049574	-0.104279966	0.081249482	0.068298123	0.408548493	-0.1203716	0.100330898	0.105499704	0.547083646	0.190122321	-0.008492976	0.035182867	-0.042055005	0.08843826	0.062426921	-0.015230747	0.007201978	-0.123076677	0.37945726	0.229192985	-0.242974762
RP11-550K7	CLIC4;RUNX3	1	1p36.11	24856413	25093377	-0.015144394	-0.008906373	-0.051743552	0.006849775	0.05340465	-0.074748112	-0.295914818	-0.121637816	-0.070755471	-0.145056443	-0.118059268	-0.053900319	-0.167139328	-0.06911016	0.182100306	-0.1281746	0.02583754	0.170353385	-0.133722269	0.103134148	0.088114554	0.385980838	-0.140004872	0.187780545	0.130307942	0.512552305	0.195767407	-0.064697461	0.021114477	-0.039694007	0.065899847	0.032659001	-0.005270318	-0.042544632	-0.102026086	0.369123353	0.246835483	-0.210034028
RP11-459O20	N0459O20	1	1p36.11	25005312	25185774	-0.052997882	0.081641907	-0.08542595	-0.005101343	-0.077637366	0.057299828	-0.233628545	-0.150051786	-0.111546219	-0.081414998	-0.141519196	0.042186179	-0.104950786	-0.076817365	0.179268007	-0.07830272	0.017895052	0.172820114	-0.17453502	0.155019378	0.12408231	0.278500539	-0.194450276	0.21579855	0.210630552	0.533034378	0.225183054	-0.013090397	6.96855E-05	0.048434446	0.101316067	-0.038492786	0.038018413	-0.00545584	-0.096426722	0.300093617	0.224550591	-0.276241612
RP11-597I7	P29	1	1p36.11	25139556	25295035	-0.081045552	0.173482755	0.00847217	0.005758697	-0.097291724	0.110399577	-0.149090297	-0.159072877	-0.091519398	-0.022675736	-0.068034792	0.138691362	-0.038297656	-0.056709411	0.237153791	-0.052471746	0.013848307	0.18255095	-0.046754271	0.329060722	0.171276015	0.232929243	-0.141191495	0.194549189	0.27583519	0.528269602	0.25100355	0.019609454	-0.083985709	0.128728388	0.138543464	-0.052490888	0.238095009	0.101687526	-0.027746723	0.248931218	0.255267185	-0.287034761
RP11-335G20	FLJ10747;RHCE;SMP1	1	1p36.11	25327725	25507851	-0.103130851	0.151033155	0.031152657	0.016895953	-0.136245571	0.144005586	-0.066163423	-0.131861245	-0.108989184	0.010409395	-0.005933367	0.251087356	-0.007021334	-0.05693134	0.245253364	-0.084636801	-0.017802425	0.110459094	-0.009451494	0.416627636	0.230484511	0.135677313	-0.124317875	0.171068588	0.367438306	0.582159916	0.242503912	0.03377868	-0.107667862	0.255633026	0.125964263	-0.039430632	0.33526708	0.138938185	0.017061901	0.254270488	0.241136773	-0.323714377
RP11-157K8	FLJ10747;RHCE;SMP1	1	1p36.11	25377037	25514614	-0.094650619	0.137753526	0.041744627	0.042745096	-0.209609627	0.183515558	-0.0456962	-0.133976201	-0.076588786	0.051448167	0.052529737	0.22642578	0.001415208	-0.043458453	0.117842386	-0.041524431	0.007541239	0.093148629	-0.063698487	0.443182283	0.33382587	-0.016877555	-0.093216535	0.147713138	0.408731367	0.531377488	0.187654918	0.094736458	-0.176716702	0.317192855	0.108140256	-0.073173315	0.415369543	0.139795604	0.051937211	0.194204582	0.229882703	-0.361890765
RP11-448K3	FLJ10747;RHCE;SMP1	1	1p36.11	25383914	25514614	-0.107210839	0.221535984	0.083592476	0.108171636	-0.198807256	0.186970273	-0.054773217	-0.119483367	-0.042129471	0.093291943	0.078553332	0.228714343	0.024807196	-0.024807878	0.1335648	-0.030412032	0.017761342	0.063555603	-0.014070289	0.454694566	0.354069714	0.060953852	-0.09501451	0.168167452	0.468092891	0.580480275	0.285138145	0.13980565	-0.145713557	0.307028486	0.126179906	-0.051349977	0.432515621	0.182233309	0.041715378	0.216144988	0.210185237	-0.364589214
RP13-487H18	FLJ10747	1	1p36.11	25444953	25508494	-0.047059083	0.212549507	0.121236546	0.123203972	-0.124898398	0.187459376	-0.093728872	-0.011505897	0.018308699	0.084592128	0.054741048	0.189448739	-0.016465632	-0.033409996	0.137430216	0.016734939	-0.003275785	0.095077395	0.023708868	0.394223055	0.248146267	0.032512138	-0.072392907	0.207472242	0.412357074	0.613095709	0.235553193	0.124408422	-0.04879219	0.199175712	0.123863725	0.003641371	0.391603435	0.145016889	0.031644918	0.280380694	0.221427919	-0.252780536
RP11-70P17	FLJ10747;ARH;MAN1C1	1	1p36.11	25500609	25764932	-0.000827778	0.118053955	0.157692411	0.09571546	-0.070244366	0.150703612	-0.129527598	0.021904955	0.120760259	0.027996925	0.051984758	0.176491551	-0.030760682	-0.0110553	0.076828171	-0.008405019	0.03692882	0.160743977	-0.00650169	0.314348053	0.223728228	0.139172376	-0.091197397	0.207472242	0.32659344	0.677116584	0.232966498	0.043887122	0.035440949	0.108346993	0.06203436	0.100833371	0.264504326	0.037669081	0.047677179	0.280884655	0.188764781	-0.205937098
RP11-109B4	SEPN1;LOC56181;MGC2603;MAN1C1	1	1p36.11	25649355	25847275	0.042567281	0.1637715	0.186743599	0.159424829	-0.026004298	0.113591585	-0.172626973	0.025036445	0.236231236	-0.010462868	0.093186157	0.094138897	-0.051033026	0.0265985	-0.001486388	0.048565981	0.103002378	0.193849448	-0.013566103	0.295673532	0.222018385	0.122371345	-0.127282011	0.25805323	0.306505136	0.642649547	0.211828419	0.043520732	0.098345481	0.024751581	0.091661445	0.121204528	0.203272581	-0.027863477	0.054632877	0.230913352	0.244501129	-0.131456505
RP13-849E4	SEPN1;MAN1C1	1	1p36.11	25661691	25822869	0.018022829	0.139788121	0.13873047	0.137814337	-0.05553764	0.08005403	-0.231396351	-0.022327624	0.222557116	-0.081429462	0.036193746	0.069540178	-0.066399293	-0.003314502	0.017552404	0.028842876	0.063528993	0.203791685	-0.057092167	0.210439089	0.18190622	0.238107956	-0.167411446	0.231257652	0.22566929	0.658419725	0.154513188	0.021771325	0.169292451	-0.056045458	0.068210756	0.087348796	0.07563378	-0.060426903	0.002741164	0.211728804	0.156358874	-0.120359969
RP11-590J23	SEPN1;FLJ32206;MPRA;LOC56181;MGC2603;MAN1C1	1	1p36.11	25709601	25903119	-0.006485768	-0.014994075	0.06525302	0.067181366	-0.070021929	0.021207924	-0.259436638	-0.120793755	0.106494635	-0.102871784	-0.001244665	0.056875607	-0.147621168	-0.041704871	-0.02431699	-0.031445812	0.030732979	0.173183512	-0.129053824	0.15079752	0.137858159	0.2076864	-0.183794614	0.131604703	0.142797662	0.635452106	0.035432547	-0.018609644	0.084399442	-0.102419462	0.028982995	0.027303461	0.041222903	-0.077265852	-0.036549541	0.153437149	0.114504181	-0.184097352
RP11-16E9	SEPN1;FLJ32206;MPRA;LOC56181;MGC2603;MAN1C1	1	1p36.11	25754090	25908105	-0.032546558	-0.08910503	0.078227416	0.104089588	-0.043978651	-0.044029633	-0.272895401	-0.207821624	0.105062271	-0.137415755	0.062216369	0.012705352	-0.156554239	-0.038084715	-0.083113579	-0.083424154	0.071512143	0.182804846	-0.156218417	0.17390747	0.223488622	0.346345234	-0.170805305	0.107586407	0.161180905	0.57139155	0.049876319	-0.024948807	0.034818965	-0.111693337	0.022070622	0.020554707	0.007627228	-0.038289065	-0.014599265	0.137153355	0.176676777	-0.204114841
RP11-39G19	STMN1;FLJ32206;MPRA;MGC2603;PAFAH2	1	1p36.11	25844918	25998061	-0.100236536	-0.065029373	-0.006346184	0.102550781	-0.06689108	-0.100854406	-0.325285923	-0.260153914	0.038757006	-0.207287337	0.070792039	-0.077666239	-0.218466171	-0.120672619	-0.110494201	-0.058284196	0.021571334	0.117138264	-0.196209641	0.123635165	0.189734744	0.296304998	-0.199563372	0.114614107	0.171950707	0.477724361	-0.065714892	-0.007693762	-0.011144416	-0.111820744	9.26952E-05	-0.02236098	-0.004231812	-0.0541639	-0.182959413	0.084902206	0.141457814	-0.239278083
RP11-50L24	PDIK1L;EXTL1;SLC30A2;PAFAH2;TRIM63	1	1p36.11	25998062	26139697	-0.155966532	-0.225629962	-0.074080089	0.034548419	-0.121057938	-0.095568324	-0.394148989	-0.317786039	-0.041220565	-0.251550806	-0.006286909	-0.07252902	-0.268642601	-0.138940907	-0.048862316	-0.049560099	-0.017537457	0.139554756	-0.255250618	0.047980249	0.141027115	0.252565787	-0.225299508	0.081821755	0.1803101	0.457939851	-0.112893828	-0.014297012	-0.088144452	-0.157799057	-0.006293542	-0.083645135	-0.012183489	-0.090835588	-0.309134831	0.140765253	0.10487472	-0.256489044
RP11-629P14	SH3BGRL3;CDW52;SOC;DKFZP434L0;AIM1L;MGC33414;LIN28	1	1p36.11	26236224	26440068	-0.198806621	-0.256009705	-0.105730512	0.004377966	-0.079096532	-0.117889495	-0.404535959	-0.327631161	-0.120787564	-0.255765523	-0.039399997	-0.08049262	-0.330270668	-0.175741713	-0.060038968	-0.058449829	-0.035992177	0.122243496	-0.236169355	0.051055975	0.144265235	0.228468062	-0.222106197	0.044504492	0.164318676	0.422331858	-0.046909678	-0.058604548	-0.130635761	-0.181062657	-0.030610162	-0.113647216	-0.031149113	-0.097382122	-0.408368302	0.128113184	0.146532038	-0.257937679
RP11-423L24	SH3BGRL3;CDW52;SOC;DHDDS;DKFZP434L0;AIM1L;MGC33414;LIN28	1	1p36.11	26277246	26475166	-0.18817483	-0.117995458	-0.114213519	-0.020319392	-0.084435059	-0.102422914	-0.382800054	-0.243657864	-0.097733224	-0.265139061	-0.048351412	-0.09105317	-0.274110737	-0.16564987	-0.064820179	0.028058695	-0.014290366	0.117415413	-0.223827321	0.043993794	0.170033768	0.2354484	-0.199663949	0.061828404	0.176129942	0.408551581	0.01415229	-0.017570008	-0.037442746	-0.142190939	0.024573218	-0.091249635	-0.017891139	-0.058205499	-0.481449333	0.152789353	0.144483301	-0.225332904
RP11-758G19	DHDDS;RPS6KA1;HMGN2;LIN28	1	1p36.11	26428736	26593739	-0.194481449	-0.155449363	-0.19935238	-0.086236704	-0.115454363	-0.142834286	-0.39794822	-0.229838761	-0.138543518	-0.31264092	-0.109390932	-0.129693552	-0.288675554	-0.199468136	-0.061462942	0.039091425	-0.067559933	0.056691345	-0.261248735	-0.039365601	0.065123896	0.096906116	-0.182391513	0.032674479	0.170041401	0.36104582	-0.148347423	-0.119942665	-0.06016205	-0.167409385	-0.054045576	-0.146889909	-0.029123112	-0.075110633	-0.626191851	0.160822644	0.106485271	-0.227938097
RP11-362I4	ARID1A;PIGV;ZDHHC18	1	1p36.11	26666091	26845652	-0.159687978	-0.235780162	-0.256697991	-0.11227783	-0.117322669	-0.152785832	-0.400757671	-0.214698277	-0.201570819	-0.304871862	-0.189057532	-0.104023699	-0.271563648	-0.199565975	-0.122634003	-0.013426658	-0.103631283	0.015468676	-0.285411834	-0.071914009	0.026047562	0.036605872	-0.191116166	-0.017923567	0.127187274	0.32502268	-0.087052811	-0.056617817	-0.07446477	-0.250092741	-0.042632603	-0.24118668	-0.098092794	-0.151615964	-0.609397384	0.161651693	0.088623997	-0.242103181
RP11-1005F7	SLC9A1;FAM46B	1	1p36.11	27017218	27190559	-0.139562371	-0.125783564	-0.240167302	-0.067124831	-0.095277277	-0.196233333	-0.329324198	-0.159234557	-0.193413027	-0.264754569	-0.12541516	-0.154500353	-0.227013203	-0.227461013	-0.174172279	-0.028551965	-0.087793385	-0.031980022	-0.244542591	-0.027615645	0.097954238	0.094045743	-0.141188638	-0.05004772	0.083526697	0.380874152	-0.095079562	-0.040233359	-0.020507856	-0.17256158	-0.062891302	-0.191432829	-0.086637769	-0.081450301	-0.607731784	0.105788646	0.088622415	-0.25533748
RP11-355G14	WASF2;GPR3;UNQ6122;MAP3K6;WDTC1;DKFZP564D0;FCN3;SYTL1	1	1p36.11	27275746	27486996	-0.098817663	-0.091814454	-0.172005808	-0.063665729	-0.033551888	-0.22846005	-0.291062255	-0.168769587	-0.141905478	-0.273797608	-0.099705547	-0.170847281	-0.225876966	-0.190084047	-0.211779146	-0.070739643	-0.024161603	-0.04194814	-0.225761423	-0.02010313	0.125244887	0.209502964	-0.153946277	-0.038162109	0.11382506	0.392634226	-0.127374321	-0.023091674	-0.011632312	-0.170816595	-0.017023432	-0.108811121	-0.095469335	-0.030782857	-0.626065229	0.174521464	0.081484105	-0.2474473
RP11-621I13	WASF2;GPR3;UNQ6122;MAP3K6;WDTC1;DKFZP564D0;FCN3;SYTL1	1	1p36.11	27291137	27466459	-0.096669235	-0.137241329	-0.147077334	-0.117999395	-0.028352843	-0.299115069	-0.333272558	-0.20305311	-0.124105711	-0.273334503	-0.091164832	-0.160527958	-0.273939398	-0.239079491	-0.261647685	-0.124971859	-0.061646134	-0.031341391	-0.239726713	0.001101046	0.122258398	0.212330356	-0.150566655	-0.076091666	0.10512384	0.319647187	-0.172813288	-0.060665084	-0.063249201	-0.196684268	-0.048725761	-0.129338554	-0.143822307	-0.051485778	-0.656397018	0.064488421	0.109012639	-0.328718837
RP11-583I13	WASF2;GPR3;UNQ6122;MAP3K6;DKFZP564D0;FCN3;SYTL1	1	1p36.11	27345415	27543513	-0.112286656	-0.06782862	-0.14880265	-0.110774075	-0.044420843	-0.323896628	-0.362623172	-0.258824394	-0.178985231	-0.265807491	-0.107532893	-0.153442358	-0.297785376	-0.303875211	-0.267002565	-0.173155934	-0.059056037	-0.091736393	-0.262332938	0.032101508	0.20861011	0.313445307	-0.169635867	-0.119473591	0.043690839	0.290405903	-0.018297634	-0.019383021	-0.093285153	-0.21603011	0.013977748	-0.132028191	-0.210786144	-0.085916006	-0.684375495	0.07424324	0.098684411	-0.371464115
RP11-582D15	DJ159A19.3;WASF2;FGR	1	1p36.11	27408549	27640605	-0.15347169	-0.001971255	-0.135670302	-0.109305224	-0.04952418	-0.389208275	-0.309561988	-0.303563881	-0.149852938	-0.269985487	-0.041914249	-0.220473007	-0.303849385	-0.296978429	-0.168945229	-0.120637851	-0.026687735	-0.099185273	-0.296394364	0.023222998	0.245148388	0.33967685	-0.15710504	-0.075903247	0.013743176	0.271099334	-0.039148447	-0.113846936	-0.074615529	-0.122684569	0.033699499	-0.12069303	-0.20744675	-0.017264901	-0.697535201	0.059596703	0.091878264	-0.38766347
RP11-973A19	DJ159A19.3;WASF2;G1P3;FGR	1	1p36.11	27457105	27677844	-0.129761575	0.054680343	-0.122021166	-0.145111262	0.022185549	-0.435381848	-0.338460873	-0.289146692	-0.158931638	-0.28571655	-0.104274001	-0.234036986	-0.287038464	-0.27084078	-0.112208059	-0.120637851	-0.022759862	-0.099185273	-0.309336739	0.047507446	0.2005424	0.311491445	-0.177020099	-0.06156773	0.004997138	0.235641805	-0.030910268	-0.083098487	-0.069781763	-0.127471926	0.03071735	-0.158234593	-0.19027301	-0.026982861	-0.656963495	0.115934813	0.04353345	-0.339966027
RP11-553K16	MGC34648;DJ159A19.3;G1P3;FGR	1	1p36.11;1p35.3	27571700	27770043	-0.12814901	0.054680343	-0.128911189	-0.145111262	0.015302936	-0.421823433	-0.301826196	-0.205600519	-0.118878509	-0.252325576	-0.05965047	-0.228745264	-0.261843478	-0.2378028	-0.074481503	-0.062479134	-0.021644326	-0.099185273	-0.334434552	0.110449216	0.110489214	0.202715994	-0.180343651	-0.055736559	-0.012111785	0.271465135	-0.006559377	-0.028045303	-0.025619908	-0.086455085	0.003834482	-0.163894213	-0.081852093	-0.034116442	-0.591226283	0.095504843	0.058634777	-0.305483619
RP11-762L23	C1orf38;RPA2;EYA3;FLJ10307;PPP1R8;SMPDL3B	1	1p35.3	27843634	27999913	-0.136256237	-0.028540651	-0.152103234	0.000399923	-0.045990912	-0.334534034	-0.301855681	-0.223242824	-0.201031268	-0.242278452	-0.02988341	-0.209530834	-0.245263964	-0.16705697	-0.063277687	-0.073191924	-0.022105994	-0.084228994	-0.345915666	0.077744647	0.099540331	0.179279312	-0.19384321	-0.037642222	0.042550346	0.319223435	-0.046574523	-0.017309491	0.023685445	-0.039629439	-0.044582428	-0.194620209	-0.074156638	-0.113587474	-0.491449435	0.1302845	-0.007459194	-0.213007173
RP11-758C4	RPA2;EYA3;FLJ10307;SMPDL3B	1	1p35.3	27920043	28085946	-0.136566049	-0.21017649	-0.120565394	0.057829651	-0.051664086	-0.285185397	-0.274680032	-0.146724457	-0.13222458	-0.2627252	0.014916988	-0.173965326	-0.220178654	-0.118307947	-0.018153097	-0.025007849	-0.009294562	0.005893679	-0.292215837	0.097300612	-0.064284805	0.031950402	-0.18670168	0.005739704	0.015344553	0.379391836	-0.16994851	0.043487242	0.079104785	0.031552055	-0.095408632	-0.189135769	0.020292531	-0.171659335	-0.372530903	0.000763443	-0.031679628	-0.150329294
RP11-667P18	PTAFR;ATPIF1;EYA3;DNAJC8	1	1p35.3	28053060	28261964	-0.133129986	-0.391048896	-0.184155795	0.016329554	-0.079617821	-0.273847899	-0.307589635	-0.161960901	-0.151852365	-0.223505354	-0.013331912	-0.156795381	-0.257559522	-0.126454404	-0.072326787	-0.069681237	-0.01555194	0.054565228	-0.337564778	0.05125655	-0.150356771	-0.017770816	-0.165909972	-0.041907389	0.016245658	0.329525843	-0.214195205	0.102061223	0.056451598	-0.062395409	-0.158785042	-0.190444985	0.02131363	-0.204807455	-0.323003597	0.0021309	-0.042276124	-0.065018171
RP11-665H8	SESN2;ATPIF1;MED18	1	1p35.3	28245266	28397581	-0.151619579	-0.469929984	-0.178535015	0.016073461	-0.140674567	-0.200846576	-0.277910721	-0.22167021	-0.084704661	-0.274252855	0.035902803	-0.109059259	-0.284800293	-0.127869686	-0.040997672	-0.069681237	-0.055221414	0.054565228	-0.313711637	-0.000299771	-0.19740487	0.058314326	-0.143567086	-0.041907389	0.030636327	0.281513075	-0.219310934	0.026475116	0.056451598	-0.070246583	-0.173948223	-0.139094676	0.016289002	-0.197115598	-0.27056355	-0.006186724	0.042176268	-0.07904302
RP11-442N24	LOC85028;MGC45806;TAF12;CHC1;PHACTR4;SECP43	1	1p35.3	28629964	28803974	-0.174794312	-0.422646273	-0.240282869	-0.003321796	-0.156868851	-0.165803947	-0.365943739	-0.275457453	-0.108753378	-0.257628206	-0.000552661	-0.068135926	-0.304194591	-0.148441889	0.008433714	-0.117352751	-0.076527204	0.132631336	-0.280606449	-0.083156369	-0.189164887	0.030885735	-0.153480582	-0.025225731	0.061268422	0.222004201	-0.281343407	0.014812189	0.02098066	-0.097527927	-0.147739458	-0.174338482	-0.059176304	-0.232097395	-0.224489557	-0.013653097	0.062632131	-0.084678634
RP11-265A7	OPRD1;EPB41	1	1p35.3	28984433	29122678	-0.183519586	-0.28754794	-0.179479125	-0.043800325	-0.041809404	-0.174779945	-0.306557781	-0.285931178	-0.057709433	-0.287176392	0.009129092	-0.083464997	-0.29349312	-0.201487707	0.070703457	-0.126200636	-0.054952862	0.107882463	-0.273773105	-0.056274704	-0.098116483	0.04130465	-0.142397036	-0.058528452	0.005902934	0.217701797	-0.25167298	-0.041940843	-0.008616313	-0.138455305	-0.055669167	-0.116146084	-0.051549877	-0.163273944	-0.248644173	0.01743904	0.161272472	-0.107599446
RP11-467D18	PTPRU;EPB41;SFRS4;DKFZp434C1;CGI-63	1	1p35.3	29200098	29392736	-0.096902212	0.015580414	-0.100380935	-0.021158933	0.053400585	-0.142309528	-0.241589535	-0.333723278	0.037505949	-0.193283922	0.080756304	-0.031945029	-0.201935005	-0.114624234	0.119040137	-0.126200636	0.002762589	0.079409884	-0.264208934	-0.009929146	0.098490311	0.237687922	-0.057170027	0.005818311	0.063572322	0.194468515	-0.05587603	-0.052438563	-0.014795304	-0.117756729	-0.012792047	-0.062906142	-0.039920543	-0.093907209	-0.200208792	0.176496637	0.217170999	-0.082784764
RP11-26P17	PTPRU;EPB41;SFRS4;DKFZp434C1;CGI-63	1	1p35.3	29227285	29401665	-0.038701715	0.270620315	0.073438032	0.04491344	0.085976999	-0.089072498	-0.18141605	-0.28840351	0.135229304	-0.154038972	0.082189352	-0.023976711	-0.118777651	-0.041300508	0.055556406	-0.11803454	0.068227079	0.08563035	-0.171217461	0.128537812	0.246205302	0.379775789	-0.081870829	0.053465403	0.185522654	0.29685973	0.071791305	-0.057111033	0.044049098	-0.053238404	0.022832302	0.034670469	0.023346976	-0.067697071	-0.11372093	0.25060269	0.321123221	-0.110053632
RP11-242L13	PTPRU;CGI-63	1	1p35.3	29369329	29565604	0.027347874	0.274492262	0.134909916	0.034334757	0.149386666	-0.024967821	-0.182803872	-0.228694201	0.193153478	0.01415244	0.100498681	0.007286506	-0.050543283	0.022545704	-0.027840487	-0.083049153	0.150995573	0.115116598	-0.121143806	0.166102471	0.317617352	0.342210242	-0.09905287	0.117011152	0.250217647	0.377644265	0.179242343	0.043528273	0.115201248	-0.027647156	0.111500681	0.007215368	0.051046062	-0.077713065	-0.060802797	0.243553114	0.375170148	-0.101567864
RP11-81K3	PTPRU	1	1p35.3	29392898	29580917	0.081735488	0.254828318	0.256214456	0.094854514	0.199008358	0.01235324	-0.105994284	-0.149618122	0.231530672	0.010339979	0.081928703	0.044710655	0.017669895	0.022347816	0.060348584	-0.037885093	0.113752421	0.13842442	-0.054509511	0.227483744	0.384346048	0.438728966	-0.082168146	0.133882173	0.316966928	0.443593723	0.257866761	0.002412495	0.148630359	0.054656718	0.169012756	0.110262649	0.105025733	-0.038165282	-0.025526023	0.274568092	0.365235923	-0.104680004
RP11-810H18	PTPRU	1	1p35.3	29412179	29677264	0.162369195	0.289646696	0.264383815	0.106804243	0.186649831	0.083017959	-0.09667429	-0.087218568	0.304689749	0.061045701	0.087576206	0.051442533	0.089026148	0.104296197	0.069951491	-0.001424438	0.156829757	0.138335735	-0.025721262	0.269399102	0.292396995	0.436287059	-0.048903283	0.16144519	0.304329927	0.484038302	0.293531368	0.0410108	0.160142256	0.091891342	0.185926717	0.116760132	0.151369819	-0.047725835	0.071438544	0.314187365	0.342858267	-0.071230668
RP11-501K7	N0501K07	1	1p35.3	29521087	29704910	0.133127913	0.188656503	0.20151402	0.137726758	0.084771875	0.099050352	-0.142818884	0.004819966	0.241351642	0.05407791	0.010124865	0.005676585	0.089305586	0.07993356	0.019447427	-0.035744911	0.130427947	0.16851995	0.019291516	0.215187075	0.186499613	0.289791503	-0.1589092	0.123647211	0.261978809	0.566601791	0.213175872	0.016488459	0.231996146	0.051119761	0.241760925	0.043767727	0.111930564	-0.064657422	0.069605162	0.232554858	0.264791615	-0.090050942
RP11-376P8	N0376P08	1	1p35.3	29772895	29923540	0.148998645	0.13406219	0.199108945	0.223985101	0.121455486	0.181372534	-0.157241895	0.067192595	0.299548818	0.069727879	0.058560847	0.101150446	0.107816754	0.093483407	0.157529173	-0.03092032	0.119897917	0.162299484	0.083559888	0.215458977	0.161477433	0.220680536	-0.150122293	0.16551074	0.240501298	0.626943788	0.218654531	-0.018813535	0.274511377	0.096309155	0.274834059	0.055384495	0.140570668	-0.030624245	0.085442585	0.252895617	0.260108823	-0.069609193
RP11-343P8	N0343P08	1	1p35.3;1p35.2	29892429	30059076	0.112739891	0.201560551	0.202700012	0.267394562	0.119916061	0.214162483	-0.085884005	0.113356609	0.274359273	0.010620998	0.043366189	0.154317099	0.132917687	0.096440068	0.244439943	-0.02927533	0.144733149	0.195170902	0.045078312	0.231595577	0.21649936	0.20910879	-0.182983683	0.123503918	0.2061602	0.664049764	0.197780089	-0.088171804	0.287751897	0.115579948	0.271747198	0.12198347	0.142135293	-0.017105696	0.098570155	0.310108083	0.227391555	-0.026675388
RP11-333N8	N0333N08	1	1p35.3;1p35.2	29895974	30076651	0.141460414	0.173940785	0.192714997	0.226270062	0.048117166	0.214188137	-0.108240569	0.08616846	0.321768774	0.043808708	0.064530536	0.114632475	0.170583641	0.103652852	0.030458919	-0.029372798	0.227305866	0.093796971	-0.014479128	0.182598779	0.218436707	0.174336986	-0.161951957	0.08995124	0.113197114	0.680203864	0.183092111	-0.067961208	0.285812464	0.075022002	0.252852401	0.013320161	0.138770117	-0.064868194	0.144839297	0.317681859	0.287467106	0.000317583
RP11-179G8	N0179G08	1	1p35.3;1p35.2	29905739	30084193	0.114065772	0.083317166	0.231555465	0.250540273	0.068171834	0.190405713	-0.090563678	0.086392568	0.32623263	0.007127172	0.055413672	0.170495607	0.161755216	0.096657375	0.138243904	-0.029372798	0.212815502	0.155002449	0.067405716	0.19219427	0.300460434	0.216113637	-0.16167366	0.08995124	0.200594467	0.721202694	0.275172115	-0.078570113	0.277419302	0.057196375	0.288517565	0.06783116	0.15156899	-0.01130219	0.133406001	0.331100968	0.349430594	0.006971304
RP11-168D14	N0168D14	1	1p35.3;1p35.2	29973196	30136396	0.107850016	0.089973211	0.266397296	0.167488959	0.126439497	0.188767879	-0.083396341	0.063291748	0.36905011	-0.040250128	0.112027553	0.164741588	0.124071097	0.125775283	0.104420187	0.004947676	0.225985911	0.123563142	0.034292668	0.162807105	0.299669059	0.289701082	-0.094395226	0.132753301	0.285670208	0.758048143	0.254869291	-0.069774854	0.296151984	0.039557012	0.293401464	0.181784994	0.217497267	0.014992588	0.114986463	0.419354591	0.415300585	0.025123703
RP11-262L8	N0262L08	1	1p35.2	30112836	30318335	0.069121072	0.197036062	0.289034885	0.120687271	0.132573501	0.136847744	-0.091784996	0.036433529	0.333424827	-0.038492338	0.062594251	0.130291788	0.132343535	0.120709412	0.073666947	-0.062583872	0.230490485	0.104789846	0.062030707	0.141082537	0.230906805	0.262274326	-0.097286281	0.090889772	0.24109466	0.720485149	0.171198492	-0.099912406	0.291217358	-0.027320032	0.285787153	0.133187185	0.166476603	0.015890749	0.070815344	0.401095905	0.33817225	-0.038065722
RP11-201L4	N0201L04	1	1p35.2	30257576	30437505	0.090406609	0.242353012	0.273748318	0.17245624	0.099359457	0.100720095	-0.152874786	0.022901892	0.289589331	-0.010763159	0.056084863	0.084380647	0.090929494	0.092325491	0.068267516	-0.080618002	0.165370931	0.119007046	0.078591215	0.112303125	0.195363778	0.283764864	-0.048071865	0.069350845	0.275026885	0.639719453	0.16849733	-0.111806642	0.219689435	-0.069787561	0.2847521	0.07809464	0.152614364	0.019190863	0.065141192	0.356594616	0.342833818	-0.074059315
RP11-651G24	N0651G24	1	1p35.2	30333219	30505910	0.068546837	0.339208869	0.292550022	0.207962344	0.169039591	0.076194996	-0.128573448	0.042641519	0.318377183	-0.014813119	0.082710686	0.083996432	0.059767063	0.130172213	0.11252583	-0.104712947	0.157520267	0.148603372	0.138881459	0.211104046	0.203578726	0.274694894	-0.087695525	0.050980941	0.354754022	0.64056384	0.244206605	-0.133074505	0.210734084	-0.04672262	0.213412812	0.17849892	0.193185242	0.032581123	0.047123443	0.372098591	0.330991204	-0.115749207
RP11-639P11	N0639P11	1	1p35.2	30463931	30649203	0.09567136	0.448066397	0.28271817	0.212226419	0.146543078	0.062119431	-0.133502936	0.091443009	0.301069666	-0.040106357	0.091955073	0.065356743	0.075190877	0.141633135	0.12867051	-0.104712947	0.168156396	0.087397895	0.098189788	0.249150801	0.220572948	0.282373368	-0.06725306	0.050980941	0.374795843	0.571831237	0.196988307	-0.149647315	0.158755743	0.029663345	0.227178071	0.16762224	0.215119458	0.000662135	0.04954445	0.442540432	0.361369306	-0.110305305
RP11-282M4	N0282M04	1	1p35.2	30561730	30723852	0.105685319	0.486157229	0.313644729	0.315592999	0.129393227	0.076499082	-0.148186958	0.091443009	0.258964417	7.09479E-05	0.068213196	0.112889617	0.11505116	0.088189656	0.2112938	-0.104712947	0.186536308	0.112057094	0.092108071	0.366103585	0.315654081	0.345373481	-0.08813665	0.044909226	0.384619859	0.517572535	0.345053445	-0.124643269	0.071922386	0.103962856	0.214791855	0.133108446	0.201781483	0.036978085	0.075995913	0.450173882	0.400252589	-0.119270064
RP11-294J15	MATN1;LAPTM5	1	1p35.2	30723853	30928207	0.126647074	0.457263967	0.237094912	0.401743575	0.14595774	0.095280595	-0.11737354	0.118433621	0.264264842	0.004666009	0.13130379	0.130015362	0.101597301	0.086667683	0.20328259	-0.017668805	0.191890026	0.198654652	0.089357757	0.376167965	0.436589834	0.481619729	-0.082944781	0.044909226	0.413426916	0.548278708	0.433271747	-0.10041836	0.099424181	0.163343252	0.225376963	0.191729367	0.235449841	0.091784952	0.111461053	0.490418112	0.489364435	-0.046304387
RP11-51C12	SDC3;LAPTM5;FOXO6	1	1p35.2	30894283	31064806	0.053314807	0.375467731	0.212960238	0.273076269	0.119327182	0.034055714	-0.124304371	0.017534969	0.218309452	-0.07584914	0.11775743	0.123314529	0.048109266	0.046708239	0.138210903	-0.036265053	0.128974317	0.14105655	0.054205528	0.340839724	0.382094275	0.424530857	-0.099108108	0.044909226	0.339519435	0.541860725	0.400340785	-0.103268211	0.065771896	0.134146705	0.156394858	0.202657046	0.195963134	0.043695247	0.063723405	0.436736026	0.43471051	-0.067519575
RP11-638H12	PUM1;SDC3;FOXO6	1	1p35.2	30953166	31193701	0.002572217	0.256625595	0.131486309	0.228913471	0.075818378	0.015005161	-0.194451047	-0.066662348	0.123826669	-0.119684201	0.113288607	0.118519733	-0.040351782	-0.008126653	0.159016632	-0.012170108	0.069148609	0.163730098	0.011128809	0.278092127	0.336397632	0.428270341	-0.091537209	0.06327913	0.252970933	0.481730568	0.305875524	-0.043559673	0.082448361	0.085555756	0.170816563	0.122844142	0.120414835	0.016272969	0.015401023	0.351090147	0.365958605	-0.073845294
RP11-490K7	FLJ12650;HPRP8BP	1	1p35.2	31245752	31420493	-0.026047899	0.142109245	0.071802109	0.175588206	0.052174206	-0.002835045	-0.213321517	-0.166010478	0.165862104	-0.019235058	0.091628402	0.04418924	-0.093402327	0.000934013	0.031883881	-0.040501745	0.072724294	0.183833689	-0.053920403	0.177398923	0.248977276	0.344687298	-0.135513111	0.06327913	0.210817267	0.482036027	0.216677922	0.036391242	0.172037188	-0.016874068	0.050838348	0.070191174	0.072463867	-0.003559157	-0.004167086	0.238910592	0.22915109	-0.105995417
RP11-297M13	PS1D;HPRP8BP;TDE2L;FABP3	1	1p35.2	31385916	31579385	-0.063976684	-0.011236226	-0.005188711	0.124391388	0.021665414	-0.077859306	-0.218167587	-0.204844344	0.128255845	-0.067525378	0.038199628	-0.004033771	-0.14992474	-0.000741111	-0.033372895	-0.09091545	0.025589562	0.21985882	-0.065333821	0.101224543	0.267065548	0.331330833	-0.168732842	-0.011770552	0.161985557	0.376520399	0.109709058	-0.030980436	0.14147314	-0.065594394	0.022660011	0.047164357	0.042299432	-0.051674493	-0.052071848	0.1842819	0.19056106	-0.121447206
RP11-637C8	PS1D;TDE2L;FABP3	1	1p35.2	31457688	31621724	-0.084712697	-0.053657352	0.038208463	0.02097731	-0.022837157	-0.129384542	-0.226100919	-0.218227732	0.092692355	-0.082237212	0.039608824	-0.024265763	-0.167849707	-0.004004695	0.007613788	-0.078745343	0.019854317	0.152034559	-0.126406563	0.064790344	0.239992129	0.295314641	-0.177505749	0.067059485	0.164057178	0.32799559	0.079137527	0.016279276	0.068546893	-0.075171926	0.047888965	0.030361467	0.023236205	-0.060898537	-0.082550527	0.149925239	0.167949166	-0.15190429
RP11-135H23	LCN7;LOC284551;LOC149086	1	1p35.2	31582801	31735767	-0.069958555	-0.027512348	0.028754565	0.048717168	-0.03896388	-0.151714916	-0.242760462	-0.172753312	0.110158857	-0.093557639	0.032437345	-0.042976198	-0.177536987	0.010192806	0.084800517	-0.078745343	0.033931852	0.133057794	-0.14231001	0.057986611	0.248959631	0.342162752	-0.157187793	0.067059485	0.195876689	0.324729996	0.142974887	-0.027619398	0.069250736	-0.083194894	0.048654526	-0.093844383	0.022862974	-0.027923995	-0.082977413	0.196758144	0.153111797	-0.11726708
RP11-629A12	LCN7;LOC284551;HCRTR1;COL16A1;LOC149086	1	1p35.2	31618016	31837496	-0.086693681	-0.00552607	0.002430438	-0.009310481	-0.084703197	-0.199103587	-0.16333513	-0.213526925	0.08448689	-0.099468224	0.026104183	-0.102935198	-0.144007754	0.018647179	-0.02807355	-0.125696847	0.030776303	0.072692563	-0.191161817	0.042746674	0.226871542	0.285536025	-0.124781958	0.067059485	0.196242602	0.292655841	0.130631296	-0.068670609	-0.013664254	-0.12620787	-0.017094175	-0.160966311	0.040588787	-0.046918293	-0.108915484	0.171419156	0.1499706	-0.146530825
RP11-318L19	KHDRBS1;DKFZp451J0;KPNA6;TMEM39B	1	1p35.1	32142345	32333679	-0.126978416	-0.04089364	-0.011653507	-0.049754055	-0.094869364	-0.238151403	-0.216769728	-0.202653057	0.000993962	-0.187879074	0.016504253	-0.047423777	-0.153213472	-0.03211917	-0.079953504	-0.111552912	-0.015510253	0.118013826	-0.196438048	0.040205138	0.163892814	0.253559885	-0.094656468	0.067059485	0.117627582	0.245021998	0.091416431	-0.10977714	-0.088116939	-0.170845783	0.005565863	-0.306748069	-0.035290232	-0.06664275	-0.147186022	0.118601989	0.1832861	-0.114380703
RP11-277E16	KHDRBS1;DKFZp451J0;IQCC;KPNA6;TMEM39B;MGC1203	1	1p35.1	32174260	32341060	-0.142751264	-0.061099807	-0.006642622	-0.098412924	-0.103640427	-0.250066195	-0.194670719	-0.188465372	0.013505936	-0.142236735	0.024457968	0.008050539	-0.18142869	-0.096917592	-0.174611645	-0.061139206	-0.081486945	0.080779838	-0.217501136	0.015532351	0.053031553	0.225599542	-0.033070814	0.078830037	0.025846759	0.260984464	0.004094094	-0.117510695	-0.071271581	-0.15488067	0.001822465	-0.345257174	-0.052549352	-0.059949486	-0.173718661	0.041560727	0.105725485	-0.158086897
RP11-601F1	DKFZp451J0;IQCC;RP4-622L5;LOC339483;EIF3S2;LOC149069;KPNA6;TMEM39B;MGC1203	1	1p35.1	32201762	32380401	-0.170149472	-0.190934778	-0.126624518	-0.159353814	-0.242338768	-0.261789711	-0.284755268	-0.278627224	-0.076827382	-0.14952772	-0.049082866	-0.022977431	-0.249837491	-0.13422254	-0.206274307	-0.1305074	-0.145761223	0.068533764	-0.325133097	-0.017133137	-0.058217887	0.093073637	0.042195244	0	-0.046706808	0.158311736	-0.04229729	-0.158199761	-0.10088973	-0.222957341	-0.054252206	-0.480766365	-0.089902009	-0.150052427	-0.248293576	-0.042353697	-0.010112475	-0.212259152
RP11-358I24	HDAC1;LCK;FLJ10276;MARCKSL1;STK22C	1	1p35.1	32385859	32529360	-0.157872531	-0.315405803	-0.218364731	-0.207084723	-0.248659545	-0.29469468	-0.378284482	-0.25583537	-0.135243218	-0.133376769	-0.102309684	-0.068244033	-0.26528023	-0.197308625	-0.417159701	-0.1305074	-0.130257562	0.024536397	-0.375739035	-0.030671942	-0.118721425	0.062379217	0.057550346	-0.028198877	-0.087766607	0.125813869	-0.196517881	-0.111451754	-0.067208588	-0.302358577	-0.094520319	-0.496849636	-0.139885283	-0.216245197	-0.273215401	-0.093326623	-0.062840304	-0.335829828
RP11-14L10	SYNCOILIN;ARCH;KIAA1522;RBBP4;YARS	1	1p35.1	32744739	32940330	-0.111177887	-0.315405803	-0.187292541	-0.062516181	-0.212024217	-0.221897044	-0.436008171	-0.156589286	-0.11073608	-0.102190289	-0.114444027	-0.050393387	-0.263523049	-0.228996804	-0.335124717	-0.083555895	-0.122751866	0.032631756	-0.353929838	-0.010828349	-0.107211434	0.075622967	0.08651448	-0.001323305	-0.104630199	0.169837128	-0.152086738	-0.096741348	-0.034892039	-0.269684265	-0.026676064	-0.485851503	-0.147310037	-0.167040633	-0.240146001	-0.070240674	-0.037029968	-0.273121502
RP11-336O20	HPCA;FNDC5;BCLP;FLJ12903;IBRDC3;YARS	1	1p35.1	32911210	33087958	-0.081646835	-0.265942296	-0.163446728	0.045152065	-0.153140081	-0.177083183	-0.406845598	-0.139633084	-0.071385368	-0.055303839	-0.120886707	-0.080272079	-0.237357924	-0.204245777	-0.28474546	-0.089441094	-0.08475011	-0.032793099	-0.279899218	0.050516323	-0.006046565	0.208734748	0.132805008	0.042064594	-0.041506368	0.181547599	0.005051789	-0.054298657	-0.014367585	-0.226422234	-0.005198772	-0.411278169	-0.087977032	-0.136263106	-0.231532854	0.049403328	-0.016596129	-0.328401647
RP11-573P6	ODC-p;KIAA0509;TRIM62;AK2	1	1p35.1	33136801	33343983	-0.019597703	-0.126100054	-0.110670573	0.176401755	-0.038347793	-0.151655492	-0.334589006	-0.128457812	-0.025666029	-0.055303839	-0.089562217	-0.147325591	-0.196567807	-0.165870732	-0.213661017	-0.089441094	0.022641418	-0.056243441	-0.175800944	0.099120342	0.093629915	0.242724543	0.134136179	0.042064594	0.122048004	0.194333714	0.131023427	0.001787873	0.016008542	-0.216076767	-0.027015139	-0.381635672	-0.010138423	-0.13218945	-0.130347647	0.149033144	0.048826519	-0.334215082
RP11-777F21	FLJ25476;TRIM62;PHC2	1	1p35.1	33277319	33468304	0.076566662	-0.069384993	-0.017630826	0.256258316	0.0935669	-0.102640418	-0.2757576	-0.020028123	0.04936799	-0.015318444	-0.028511743	-0.106820066	-0.096629422	-0.119699449	-0.189076323	0.024276206	0.126529521	0.02512213	-0.067914408	0.13578772	0.205976573	0.321484853	0.123168756	0.066589818	0.18391455	0.268387202	0.18971976	0.089240437	0.085975062	-0.150412203	0.074150901	-0.318296856	0.05888398	-0.035718211	-0.014104683	0.199718258	0.123778582	-0.248450645
RP11-94H24	ZNF31;PHC2	1	1p35.1	33469299	33630881	0.134097542	0.152534342	0.145741584	0.420511516	0.185095567	0.043288116	-0.154013587	-0.020028123	0.211114583	0.058582996	0.063582379	-0.061553464	0.016168031	-0.034201205	-0.077394883	0.05873258	0.215968702	0.160337328	0.050651101	0.217144034	0.30204504	0.394505571	0.143451738	0.094788696	0.252169676	0.347947302	0.325266238	0.066351697	0.071803068	0.014616075	0.176443091	-0.263937083	0.159629835	0.021605278	0.096779222	0.243471749	0.212949672	-0.140748103
RP11-433N19	ZNF31;CSMD2	1	1p35.1	33516049	33668201	0.160080871	0.239814665	0.217981028	0.44859622	0.226102029	0.127638435	-0.077816056	-0.017695534	0.232290953	0.100109853	0.054278728	0.073292442	0.11363879	0.091149703	0.14504377	0.098839462	0.287077446	0.246712667	0.143196646	0.257012537	0.446415223	0.495089487	0.159149589	0.166274527	0.374253767	0.365797291	0.464803374	0.07002044	0.132605967	0.095148396	0.273254839	-0.221838286	0.272436522	0.081729741	0.148405825	0.373570183	0.316903587	-0.089815899
RP11-396A6	ZNF31;CSMD2	1	1p35.1	33630258	33840253	0.212458724	0.286570145	0.275566207	0.400580826	0.235086657	0.168919797	-0.013982168	0.004796928	0.264442259	0.144612643	0.123455562	0.084558055	0.164538388	0.108800145	0.179699324	0.170807382	0.31158131	0.246712667	0.198767711	0.232017296	0.382537724	0.419253073	0.138053466	0.122886628	0.4249674	0.403678279	0.407791568	0.066130673	0.161491101	0.116765847	0.308762173	-0.201576053	0.286063321	0.123050346	0.219323979	0.318001664	0.299376861	-0.049986017
RP11-51a20	N0051A20	1	1p35.1	33803927	33967984	0.210168081	0.251758743	0.300331719	0.269296867	0.116812466	0.208227025	-0.06043871	0.018267838	0.306512658	0.144612643	0.13130452	0.096827387	0.192097197	0.174199748	0.16683068	0.170807382	0.300218269	0.246712667	0.126160315	0.219987691	0.315137267	0.338649909	0.172103217	0.16430655	0.420286128	0.399995281	0.357271977	0.026606528	0.082605793	0.09709245	0.299441858	-0.2750462	0.23255615	0.130091118	0.137316453	0.33372966	0.360466585	0.023950161
RP11-125D21	LOC127540;LOC402779	1	1p35.1	33897914	34057178	0.142025914	0.3008229	0.296904707	0.302217409	0.112591024	0.216660375	-0.068471552	-0.045320032	0.301887708	0.067942129	0.11555999	0.130140494	0.181679293	0.1491969	0.17085262	0.119688487	0.231457287	0.209897743	0.122535429	0.20748747	0.282771934	0.346863253	0.141682061	0.146813382	0.458784205	0.36570909	0.392309215	-0.056758271	0.035691142	0.070941476	0.232551768	-0.298062136	0.195913127	0.054492562	0.116685851	0.345636229	0.388914371	-0.038496299
RP11-207N22	N0207N22	1	1p35.1	34088431	34281068	0.126106239	0.229585565	0.213922662	0.257605493	0.116469158	0.188504358	-0.027620698	-0.07055466	0.268967429	0.008469174	0.0900843	0.092917802	0.150468276	0.119713518	0.147403023	0.120998202	0.184724984	0.143783961	0.080735835	0.215589536	0.321417511	0.277914161	0.136175638	0.202181105	0.395258008	0.349462131	0.359455192	-0.025473985	0.04159629	-0.027027996	0.22155454	-0.308398607	0.192815345	0.024707735	0.096051892	0.371226452	0.427666097	-0.07074494
RP11-26F12	MGC15882;CSMD2	1	1p35.1;1p34.3	34183259	34357799	0.138253054	0.1918161	0.176129688	0.236181379	0.113823671	0.131419808	-0.048239855	-0.093451191	0.361187948	-0.028759322	0.140712377	0.052056265	0.134376076	0.069971442	0.053093608	0.088771938	0.180980597	0.119930561	0.099581118	0.222610437	0.191051096	0.124416043	0.133624412	0.103819701	0.344369887	0.267892748	0.272177324	0.017038421	0.048641941	-0.033881733	0.121611412	-0.37038451	0.13856574	-0.035816633	0.086455111	0.32604067	0.32287116	-0.089889542
RP11-652M21	MGC15882;CSMD2	1	1p35.1;1p34.3	34226467	34382842	0.148942237	0.179597274	0.163594232	0.215707108	0.103959753	0.186757555	-0.068333848	-0.052542299	0.379553377	0.002164949	0.101288561	0.087662714	0.141925439	0.076208939	-0.016581755	0.036876919	0.198243622	0.119930561	0.090460226	0.308457032	0.200099208	0.159893934	0.165300348	0.103819701	0.315596274	0.202306241	0.303823129	-0.015444745	0.030257965	0.03302153	0.143303504	-0.38734193	0.219064076	-0.023140413	0.10384677	0.401399901	0.404313889	-0.074439279
RP11-489I6	MGC15882;CSMD2	1	1p35.1;1p34.3	34237179	34413559	0.149403169	0.176766091	0.180160464	0.306946353	0.201020209	0.183628695	-0.101368781	0.003663788	0.419572477	0.002164949	0.140726444	0.088272596	0.143999538	0.080670945	0.11855083	0.074481607	0.193904638	0.163172362	0.106803046	0.260125153	0.259378551	0.170711666	0.148439053	0.064456817	0.200723996	0.217161099	0.325883359	0.044712932	0.162074166	0.059983332	0.220910139	-0.339534833	0.228605462	0.038866392	0.149633546	0.319192167	0.386127333	-0.090449384
RP11-166O15	MGC15882	1	1p34.3	34318110	34495934	0.164146585	0.12341312	0.141425273	0.188836523	0.143561789	0.160059349	-0.069025723	0.029746479	0.370004344	0.010321889	0.107854888	0.059561583	0.093334505	0.100047962	0.074481038	0.056881535	0.170512016	0.151939642	0.087543844	0.218561832	0.213402181	0.122986099	0.117313538	0.109500014	0.158914727	0.173436254	0.197417099	0.030445443	0.140151267	0.089426945	0.206156949	-0.316660302	0.224558517	0.030238288	0.132158098	0.27307554	0.365883261	-0.079021077
RP11-620G1	N0620G01	1	1p34.3	34554423	34751236	0.157287531	0.215161059	0.195474679	0.228854325	0.095173744	0.202051933	-0.12083667	0.115450066	0.365888481	0.068702472	0.094579436	0.096784275	0.156780369	0.130907604	0.113068533	0.021115446	0.193654652	0.126835595	0.173067277	0.203676147	0.185478886	0.161601685	0.128364426	0.054132292	0.142596417	0.186867557	0.226553723	0.046058315	0.134820665	0.129561629	0.203932672	-0.284554883	0.222283755	0.10159735	0.133991198	0.20223445	0.251261578	-0.04572465
RP11-428M11	N0428M11	1	1p34.3	34679769	34826729	0.1027748	0.305875695	0.211861616	0.239245775	0.119295451	0.181575878	-0.102928305	0.160850294	0.292768	0.078333024	0.031807048	0.118912827	0.097721993	0.099612482	0.101920215	0.01537302	0.110419111	0.0808132	0.128701616	0.187192711	0.2155289	0.281877042	0.079187703	0.117283016	0.107784691	0.213685409	0.26472186	-0.03183217	0.11700869	0.080927738	0.242887968	-0.206674103	0.204045348	0.105852877	0.090936833	0.1632887	0.224948121	-0.082420948
RP11-664E8	GJB4;GJB3;GJA4;GJB5	1	1p34.3	34783305	34944906	0.092301931	0.372066514	0.228983277	0.290620854	0.098316942	0.16198632	-0.104245949	0.119941402	0.277943415	0.027109273	0.054556406	0.125196062	0.087529648	0.110419882	0.29949722	0.01537302	0.109026932	0.186669721	0.108037305	0.126880017	0.363481302	0.312751607	0.084367916	0.181336718	0.114142515	0.215364702	0.266194248	0.014454914	0.172228008	0.038341211	0.207740342	-0.172852596	0.153112128	0.062874726	0.06897807	0.15486067	0.23102124	-0.05896373
RP11-460N5	GJB4;GJB3;GJA4;GJB5	1	1p34.3	34789444	34978001	0.044593961	0.439601844	0.164832873	0.315212513	0.079416597	0.124217817	-0.114734701	0.017494731	0.129706515	-0.016300369	-0.020662982	0.100580358	0.048319666	0.079842292	0.151670008	-0.054770396	0.10630578	0.151540984	0.160730947	0.156610553	0.395187229	0.450287259	0.050920844	0.214691741	0.222388885	0.197757396	0.209476494	-0.063664405	0.077747265	-0.02975271	0.182138242	-0.209294979	0.100660142	-0.00644843	0.020684514	0.167421238	0.164602184	-0.113463834
RP11-394E21	GJB4;GJB3;GJA4;GJB5	1	1p34.3	34796384	34956234	0.041075601	0.503760557	0.245347498	0.419951049	0.172419601	0.148226625	-0.128474871	0.036732072	0.182740161	-0.049110731	-0.039033075	0.097027615	0.074520459	0.046954486	0.198971456	-0.030400536	0.149899045	0.170762687	0.231543169	0.1992141	0.483683512	0.431004399	0.104331809	0.174341672	0.206099086	0.256824855	0.314709748	-0.017397444	0.04546962	-0.05424867	0.194420812	-0.26816298	0.064597461	0.026306505	0.013730729	0.241930315	0.169956143	-0.141962691
RP11-665G19	LOC113444;DLGAP3;GJB4;GJB3;GJA4;GJB5	1	1p34.3	34889087	35074544	0.008737938	0.425752562	0.19644925	0.300489875	0.170752876	0.054212118	-0.137734575	-0.023736887	0.100599263	-0.121175789	-0.038141211	0.068394013	-0.04070878	0.007029549	0.21431116	-0.058237901	0.132658173	0.191464281	0.160201476	0.135980011	0.470180518	0.447391444	0.073372886	0.165854325	0.236256464	0.175150659	0.258989485	-0.043119069	0.021137009	-0.118124156	0.211941478	-0.312500559	-0.029388231	0.001226426	-0.055613379	0.276497301	0.220657927	-0.218815788
RP11-612O20	LOC113444;DLGAP3;GJB3;GJA4	1	1p34.3	34913795	35107178	-0.017227241	0.285527067	0.115985068	0.132970081	0.046485057	-0.009950872	-0.244541146	-0.168943338	0.000154079	-0.196118629	-0.061182148	-0.099462303	-0.071508932	-0.014044433	0.089734203	-0.129998068	0.113413428	0.110524589	0.017434798	0.031818509	0.392645822	0.361606718	0.082032306	0.067516666	0.178470727	0.094164614	0.063283181	-0.074282202	-0.016490728	-0.171593719	0.140365788	-0.392152707	-0.147362181	-0.09099378	-0.075331913	0.151174448	0.180915408	-0.273094121
RP11-144M9	ZNF258;ZMYM1	1	1p34.3	35045398	35227972	-0.075388379	0.176362482	0.044846107	0.070361641	0.011818348	-0.075446565	-0.296777519	-0.176612641	-0.071411782	-0.309436693	-0.067446763	-0.150565441	-0.167533778	-0.106007726	-0.078476384	-0.129998068	0.045191804	0.004668068	-0.047879817	0.014163833	0.310283171	0.284785758	0.019554579	0.006938358	0.135238548	0.078946736	0.008883411	-0.167516725	-0.039897634	-0.19037108	0.095748608	-0.447536431	-0.165453118	-0.145326642	-0.110042137	0.127226122	0.095429408	-0.316890452
RP11-10D24	ZMYM1;SFPQ	1	1p34.3	35228294	35374996	-0.057034467	0.029396258	0.111216317	-0.01945848	0.046793499	-0.067305007	-0.271980566	-0.183863501	-0.013949309	-0.269399631	0.015997813	-0.109947079	-0.163135573	-0.107727229	0.022282763	-0.071152171	0.061787108	-0.003444995	-0.056924086	0.074771134	0.239673337	0.155194101	0.038000297	-0.028473702	0.101589323	0.070639935	0.105804525	-0.112782586	-0.037962834	-0.117481207	4.60966E-05	-0.413165059	-0.055663008	-0.181326698	-0.066459459	0.185422579	0.083637923	-0.266262095
RP11-158E15	SFPQ;ZNF262	1	1p34.3	35322965	35496348	-0.071916257	-0.034850603	0.089879892	-0.114647371	0.009044592	-0.022783406	-0.265609306	-0.215822753	-0.017150311	-0.203127188	0.075526501	-0.147351052	-0.158028075	-0.059791551	0.008406146	-0.090010168	0.06360393	-0.019111924	-0.1161866	0.042210279	0.100965292	0.083824437	-0.005133499	-0.052878602	0.096972366	0.044291458	-0.041050994	-0.101457136	0.040862492	-0.069870981	-0.058695117	-0.384896989	0.022127624	-0.212899112	-0.045431478	0.147534018	0.11700539	-0.243910139
RP11-75L23	ZNF262	1	1p34.3	35377326	35521694	-0.071810993	-0.092003896	0.122510988	-0.101761636	0.024577456	-0.034579958	-0.260932976	-0.277790361	-0.016295967	-0.208611291	0.064138547	-0.173722541	-0.149233162	-0.072947279	-0.046189445	-0.042210774	0.030360237	-0.058823536	-0.125683929	0.068694654	0.124888549	0.118178838	-0.011201433	-0.044391254	0.139554803	0.09864896	0.030737739	-0.145724215	0.058253207	-0.017089853	-0.110090189	-0.370637103	0.094326188	-0.208459417	-0.014038838	0.194923025	0.139307022	-0.21871348
RP11-745H3	PKD1-like;ZNF262	1	1p34.3	35484573	35675586	-0.012370591	-0.077685291	0.134690099	-0.024723585	0.092452039	0.016473029	-0.26175242	-0.190995525	-0.00449041	-0.173944659	0.123155539	-0.073604368	-0.123337149	-0.054961815	-0.00693381	0.043568288	0.069433589	0.060008509	-0.025033975	0.143443458	0.173664277	0.148811099	0.00670234	0.015078476	0.158831302	0.145491799	0.1211414	-0.143082509	0.027665026	0.016614573	-0.056490071	-0.319906443	0.185073275	-0.069788939	-0.004235892	0.320679229	0.226275845	-0.150176403
RP11-809M4	NCDN;TFAP2E;PSMB2;PKD1-like	1	1p34.3	35592286	35786822	-0.010039704	-0.070998885	0.151444629	-0.009404021	0.120331034	0.033866516	-0.241068025	-0.242680377	-0.005413253	-0.074621668	0.100063963	-0.075992932	-0.126578917	-0.029797942	-0.035456598	0.077784155	0.068660793	0.073001508	-0.009977726	0.131280915	0.118769855	0.142433967	0.032569513	0.011603082	0.184270067	0.168399804	0.118378298	-0.132472882	0.028503683	0.03813645	-0.110389326	-0.284061408	0.169222891	-0.027682613	-0.010143541	0.241603672	0.236255915	-0.175100958
RP11-452M14	NCDN;TFAP2E;CLSPN;PSMB2;FLJ38984;PKD1-like	1	1p34.3	35681449	35886190	-0.061210242	0.011591051	0.036460338	-0.016083552	0.051613435	-0.075182678	-0.309486489	-0.189188933	-0.069164089	-0.171775578	-0.034069856	-0.209856801	-0.198167921	-0.141975062	-0.177114614	0.051476985	-0.027647617	0.073001508	-0.033701645	0.101836118	0.101339233	0.160158186	0.000273711	0.011603082	0.191270736	0.136314715	0.00723062	-0.149173769	-0.036807044	0.031288064	-0.030359956	-0.355892056	0.117275499	-0.05363326	-0.010143541	0.21380003	0.271034549	-0.155219105
RP11-435D7	CLSPN;PSMB2;FLJ38984;EIF2C4	1	1p34.3	35740036	35960104	-0.097401597	0.027310333	-0.01880762	0.031095916	0.139210758	-0.194339652	-0.321412145	-0.225284097	-0.104218608	-0.272741158	-0.041649443	-0.209402746	-0.21804864	-0.224343204	-0.097155645	0.059212232	-0.057918433	0.007184306	-0.066708468	0.137795097	0.261835888	0.32012651	0.075853121	0.012631124	0.145172274	0.10695763	0.103485461	-0.258140174	-0.182365602	-0.029249247	0.039854617	-0.370087065	0.060086517	0.014241647	-0.051258792	0.209328736	0.208364412	-0.236449248
RP11-776D13	ADPRHL2;TEKT2;COL8A2;EIF2C3	1	1p34.3	36093764	36257625	-0.097007353	-0.050009172	-0.113954262	-0.057201554	0.080986445	-0.232168754	-0.333791247	-0.163316489	-0.12524223	-0.268599871	-0.034871449	-0.154397654	-0.246826033	-0.258274259	-0.197361102	0.039250205	-0.104289745	0.026194324	-0.125647182	0.086286753	0.070968362	0.207142518	0.074586703	0.012631124	0.029015004	0.027856483	-0.025779672	-0.206447399	-0.175423707	-0.027462916	0.015482839	-0.416079435	0.02571703	-0.058291142	-0.096898352	0.124446378	0.177321648	-0.184795615
RP11-805F9	ADPRHL2;TEKT2;COL8A2;THRAP3;TRAPPC3;FLJ10350	1	1p34.3	36193831	36373234	-0.147071697	-0.064327776	-0.129315763	-0.062323829	0.04712103	-0.244312467	-0.337677925	-0.148576426	-0.105466043	-0.322438199	-0.060879825	-0.139669741	-0.25828356	-0.304612302	-0.175828133	0.030316053	-0.129463532	-0.000550694	-0.172595201	0.081166575	0.055733699	0.232157875	0.13002795	-0.011651672	0.016231313	0.014221976	-0.044437363	-0.212603357	-0.213799129	-0.052522695	0.020955869	-0.414043011	-0.017260492	-0.094906009	-0.137808828	0.092989146	0.132312471	-0.208571172
RP11-238O13	THRAP3;FLJ10350	1	1p34.3	36297440	36440743	-0.111485492	-0.046476447	-0.127890662	0.058049992	0.062254543	-0.261705954	-0.279156473	-0.06213278	-0.052944796	-0.300118776	-0.061658128	-0.12186725	-0.187138586	-0.264713937	-0.132757072	0.078126959	-0.069642862	0.036670906	-0.144262322	0.087551874	0.137297157	0.2463627	0.151399981	-0.011651672	0.081888818	0.045291282	0.075828349	-0.171986923	-0.153221363	0.02008169	0.085444944	-0.410741031	0.013607097	-0.104761041	-0.097121578	0.227620039	0.19410096	-0.135329307
RP11-519P5	MGC4796;FLJ22938;FLJ10647;THRAP3	1	1p34.3	36325324	36526425	-0.027970823	0.000976659	0.007325976	0.194439109	0.092119196	-0.11302691	-0.168953696	-0.028955526	0.059606817	-0.165432358	0.073712564	0.050970683	-0.055551117	-0.084813573	0.088348422	0.078126959	0.024860856	0.036670906	-0.11451157	0.102889309	0.214710933	0.300577837	0.237002435	0.049504859	0.132386293	0.155611089	0.199438013	-0.115752103	-0.087910636	0.086427689	0.095196606	-0.296914039	0.079013953	0.004629075	-0.033408777	0.268036243	0.244862756	-0.119855756
RP11-593A21	NOR1;MRPS15;CSF3R	1	1p34.3	36557628	36738152	0.067615288	0.011624069	0.066958697	0.284245694	0.034783759	-0.002815309	-0.114338482	0.069739375	0.161447758	-0.043101005	0.107073746	0.110409354	0.014386093	0.032294166	0.038176288	0.055154136	0.038591372	0.153949034	-0.071503098	0.126913703	0.158430652	0.239872569	0.204543296	0.06061212	0.249279269	0.247631854	0.18279667	-0.039217063	0.085537203	0.206820325	0.099130453	-0.244443017	0.111093824	-0.025497392	0.046190212	0.333719004	0.270985305	0.005665809
CTD-2013G23	M2013G23	1	1p34.3	36691286	36885155	0.122021735	0.158055683	0.201839528	0.445334203	0.12516905	0.126349499	-0.065360596	0.077211042	0.270676974	0.04621725	0.155616965	0.127509807	0.114830237	0.111603591	0.168682288	0.018818772	0.128269649	0.225769928	0.043905309	0.245995957	0.327317325	0.329201903	0.258889947	0.124491507	0.424059465	0.353472223	0.329204981	-0.009691604	0.118517575	0.309048497	0.13955102	-0.147181703	0.204949742	0.053202658	0.119728757	0.429087281	0.315584669	-0.012144739
RP11-5J9	GRIK3	1	1p34.3	36853577	37036331	0.190924199	0.23241169	0.296918675	0.565751255	0.188892173	0.184413545	0.02472496	0.135414656	0.348036652	0.164109569	0.181832527	0.127947956	0.166939401	0.206254969	0.24743724	0.043093875	0.220879799	0.244653423	0.147010262	0.274516803	0.441588205	0.346293434	0.217973278	0.175927367	0.538268138	0.45124109	0.359754578	0.13980015	0.321221772	0.447920146	0.164947924	-0.183399721	0.281523924	0.124655299	0.200323079	0.512423428	0.406809251	0.011552032
RP11-266M12	GRIK3	1	1p34.3	37013625	37178046	0.199890098	0.205836405	0.306780096	0.433564219	0.167368495	0.231087707	-0.029024295	0.108325164	0.337773023	0.171820188	0.188963155	0.149815737	0.210163954	0.240299529	0.34209991	-0.019816414	0.219625991	0.257834626	0.097515472	0.247126725	0.420966842	0.330319916	0.217463045	0.236556638	0.437309433	0.441500098	0.324406889	0.299715195	0.276731743	0.430806861	0.240786275	-0.192244816	0.287791381	0.181087165	0.208444834	0.434159224	0.390672621	0.006738485
RP11-730E3	GRIK3	1	1p34.3	37066866	37251334	0.199204026	0.189448107	0.26437576	0.364514718	0.171817806	0.247315577	-0.055924635	0.116605937	0.322255691	0.134704592	0.14925193	0.12943115	0.200685837	0.20020022	0.25501549	-0.019816414	0.210436346	0.257834626	0.063566827	0.240640285	0.375732684	0.243721737	0.178659018	0.175400107	0.390327444	0.4221785	0.205861747	0.346547792	0.276731743	0.453901381	0.270254269	-0.200057262	0.218548693	0.12635321	0.156147944	0.414574146	0.279799376	0.025366516
RP11-345F4	N0345F04	1	1p34.3	37272422	37492262	0.156662686	0.225962974	0.248644924	0.33754956	0.161752525	0.238369771	-0.120144496	0.116027316	0.291689755	0.080732705	0.064991207	0.128056739	0.166357545	0.175594637	0.241057188	0.020378359	0.217895541	0.181747071	0.100677163	0.225503001	0.330076324	0.339580094	0.180763807	0.219823934	0.366709481	0.391063683	0.29308174	0.473525621	0.265182844	0.439075893	0.264557711	-0.227693291	0.2520142	0.128049432	0.14405163	0.333561631	0.274044023	0.038133905
RP11-454E3	N0454E03	1	1p34.3	37312768	37492262	0.170506328	0.1227825	0.168902311	0.164279011	0.087096739	0.228395557	-0.208940665	0.097872642	0.23233054	0.10593456	0.031729768	0.109017467	0.130018469	0.183901157	0.212807887	0.073824131	0.248585756	0.150419671	0.009839815	0.104947209	0.302767413	0.297689369	0.156625101	0.165246158	0.306026855	0.352933457	0.186156639	0.584401991	0.258686663	0.37185104	0.267363283	-0.295187462	0.18215628	0.128848111	0.151224599	0.270746635	0.260313477	0.080776306
RP11-460H23	N0460H23	1	1p34.3	37415751	37577879	0.117836373	0.099927581	0.108411527	0.011027551	0.041759747	0.139747464	-0.252531428	0.040436493	0.135477421	0.072526224	-0.012512353	0.077204438	0.049855542	0.092909351	0.009423679	0.042326091	0.243069461	0.108458973	-0.081948999	0.065225505	0.198282701	0.288483345	0.16484316	0.113810299	0.220486299	0.277186787	0.151894925	0.594964317	0.044339991	0.309556914	0.217858589	-0.286188523	0.118488077	0.047927268	0.102071009	0.18414933	0.141692917	0.086076073
RP11-508M23	SNIP1;FLJ23231;DNALI1;GNL2;FLJ11730	1	1p34.3	37528979	37730870	0.065681817	0.101965131	0.004278909	0.007521202	0.02842004	0.038060031	-0.25363324	0.040436493	0.051670233	-0.024746121	-0.019052126	-0.000356517	-0.050393903	0.086160221	-0.071700264	0.023209607	0.178292205	0.074059067	-0.106267946	0.034477537	0.149427017	0.286023265	0.052259356	0.053181027	0.208826315	0.300813525	0.044306637	0.578558441	0.04864889	0.218454529	0.09939122	-0.320377728	0.041217567	-0.045651849	0.012205608	0.128782259	-0.076455069	0.018495529
RP11-560P20	SNIP1;R-spondin;FLJ23231;DNALI1;GNL2;FLJ11730	1	1p34.3	37593697	37760633	0.038614309	0.039680992	-0.071622088	0.012810669	-0.009168546	-0.024337693	-0.316009353	-0.001021533	-0.04786144	-0.022656482	-0.076990252	-0.043823032	-0.137751774	0.034768298	-0.075445721	0.013862114	0.133552787	0.081626283	-0.147006871	-0.011632068	0.174422637	0.293156606	0.004104475	0.03476184	0.195519152	0.247630367	0.087135574	0.634925016	0.05725418	0.130679416	0.056531892	-0.37781177	0.037552532	-0.033416726	-0.015945841	0.076642366	-0.001896309	-0.045730082
RP11-656I1	INPP5B;SF3A3;FHL3;CGI-94;MTF1	1	1p34.3	37963534	38177532	0.075601039	0.060702857	-0.04542948	-0.012839827	0.013709508	-0.066749905	-0.290677095	0.026335464	-0.044335139	-0.004614109	-0.006653371	-0.065026691	-0.138981107	0.016910153	-0.050855379	0.007762914	0.137750428	0.081626283	-0.164092236	-0.003914839	0.267178385	0.260886155	0.036806538	0.018273473	0.165325484	0.270508816	-0.104231776	0.725453559	0.078245328	0.131735603	0.088487273	-0.361782431	0.052446294	-0.049110988	-0.034474752	0.111636977	-0.009089648	-0.049643647
RP11-47J3	POU3F1;SF3A3;FHL3;CGI-94	1	1p34.3	38083235	38255947	0.036130386	0.1284103	-0.070066819	0.028676223	0.012995041	-0.033859609	-0.232224745	0.030550449	-0.068838757	-0.079659158	-0.075384646	-0.052623299	-0.151562185	-0.045853632	-0.044911726	-0.046081712	0.068135619	0.088630696	-0.153288962	0.036434839	0.178255766	0.232292191	-6.39003E-05	0.011625025	0.164592717	0.232149844	-0.068054662	0.762308432	0.068424345	0.127331137	0.017022094	-0.197615558	0.046255116	-0.060938887	-0.07122793	0.031558151	-0.078198903	-0.172697984
RP11-394F4	POU3F1;SF3A3;FHL3;CGI-94	1	1p34.3	38099592	38290756	0.057389126	0.141147303	-0.06292387	0.064052061	-0.005327145	0.03577044	-0.219941587	0.05095084	-0.020962399	-0.091677913	-0.048761236	-0.017843841	-0.095686236	0.020852914	0.12886652	-0.061020351	0.020722421	0.118993546	-0.134919554	0.022833754	0.189247979	0.197769477	-0.032788244	0.029823818	0.205012645	0.215889027	0.036874394	0.841522419	0.203921201	0.098202605	0.044130009	-0.087696821	0.08659538	-0.043143238	-0.019991936	0.059492014	0.003416112	-0.178898312
RP11-775L13	POU3F1;LOC339442	1	1p34.3	38168676	38349014	0.098311688	0.220220279	0.006062679	0.14246198	0.004363183	0.135364253	-0.239153174	0.05095084	0.050230496	0.021941191	-0.080193568	0.045125369	-0.047751358	-0.002084245	0.067984853	-0.014392444	0.061419046	0.184642587	-0.080625407	0.071491487	0.217070143	0.19602119	0.039320277	0.07884866	0.309343904	0.220113673	0.102045257	0.9076698	0.246169437	0.187611197	0.139964131	0.17566945	0.137009109	0.039937882	0.043080855	0.133535784	0.241992709	-0.095344372
RP11-214L19	LOC339442	1	1p34.3	38188407	38395155	0.128083244	0.248280569	0.065397239	0.00782578	0.033438975	0.208962832	-0.158283995	0.05095084	0.130749243	0.047148291	-0.003863933	0.070510178	0.043415423	0.087121286	0.08159945	0.002378979	0.150386973	0.18832646	-0.038795656	0.091292227	0.193445662	0.286195968	0.10420362	0.172471192	0.415371221	0.204598644	0.054842506	0.910741372	0.270679961	0.226122781	0.17447856	0.540981759	0.186740156	0.010496652	0.127213395	0.194957358	0.277266354	-0.043638514
RP11-605D16	LOC339442	1	1p34.3	38346243	38539985	0.12763618	0.228702298	0.017099681	-0.063066465	0.037811699	0.262258911	-0.145498215	-0.033995794	0.158266851	0.06436799	0.022672789	0.046249912	0.05304546	0.100915139	0.071871531	0.003992936	0.195945826	0.24836709	0.012159784	0.124091714	0.179196172	0.275521786	0.076509913	0.205717344	0.495891102	0.170655095	0.203373191	0.868565992	0.185314033	0.287554955	0.110843599	0.789981043	0.157343451	-0.008584257	0.15054702	0.24472592	0.352491843	-0.017239435
RP11-329N22	N0329N22	1	1p34.3	38430837	38622055	0.133968474	0.215614649	0.0491082	0.044361285	0.051972327	0.18481323	-0.131146547	0.002180283	0.178993585	0.046312274	0.05086422	0.025712277	0.058495327	0.168947097	0.172528577	0.028787379	0.227102819	0.204012057	0.074112281	0.15610616	0.280915088	0.284804351	0.067087469	0.238741741	0.50496794	0.200138183	0.280028528	0.935739203	0.204837407	0.297158591	0.183892915	0.879632956	0.174333498	-0.018646196	0.128967023	0.360292785	0.439560678	0.084347066
RP11-633P10	N0633P10	1	1p34.3	38525723	38681429	0.163449297	0.178800489	0.110789983	0.042487634	0.118604998	0.17145138	-0.091175093	0.002180283	0.213486236	0.076315121	0.088032832	0.006492374	0.070817368	0.129846814	0.132363887	0.041232404	0.269990828	0.169079528	0.103547553	0.184792754	0.326293319	0.326953084	0.090400551	0.290080476	0.555615941	0.197536064	0.249985262	0.95015378	0.195158956	0.321887895	0.233697994	0.949683667	0.225521204	0.046245015	0.118296891	0.426929165	0.484695974	0.179037024
RP11-368J17	N0368J17	1	1p34.3	38605387	38789992	0.183582768	0.05741996	0.139869514	-0.021176382	0.165735505	0.163594392	-0.047398263	0.031991543	0.233396225	0.055034013	0.142740258	0.025503065	0.091287932	0.130179332	0.22265765	-0.005395504	0.250998103	0.074434593	0.138309598	0.224545233	0.333702302	0.397503619	0.13156614	0.241055634	0.507952674	0.160766742	0.24279568	0.924262745	0.105463988	0.316079818	0.240800258	0.953381995	0.217826276	0.071229085	0.127325827	0.421300575	0.483099182	0.182155459
RP11-165L19	N0165L19	1	1p34.3	38748730	38903513	0.130053644	-0.00561268	0.092169808	0.015595691	0.183223185	0.030402739	-0.096340985	-0.03214286	0.175546953	-0.006507683	0.115273438	0.003059862	-0.014468419	0.028574064	0.077094819	-0.029456823	0.172342398	0.076016167	0.114905624	0.207754602	0.298288179	0.31428613	0.074980733	0.15541531	0.407417873	0.102601569	0.250035721	0.876459728	0.026804582	0.282941939	0.179035177	0.795129314	0.175882311	0.094114778	0.009095185	0.331039486	0.408724794	0.130168673
RP11-679G9	N0679G09	1	1p34.3	38808468	38954421	0.027252543	-0.121798636	0.032150016	0.004941549	0.109294183	-0.053254708	-0.190022935	-0.068053359	0.080723852	-0.061158639	0.045021174	-0.023897689	-0.067528746	-0.032221204	-0.095225112	-0.031070781	0.097937147	0.003705487	0.196579963	0.118556662	0.201079489	0.255639578	0.079853426	0.094778109	0.329797784	0.113133408	0.213254321	0.953408667	0.103171082	0.156939181	0.166066495	0.68671636	0.086149251	0.011060342	-0.093041675	0.225216529	0.291653399	0.038848459
RP11-445L12	FLJ12666;RHBDL2;GJA10;RRAGC;MYCBP	1	1p34.3	38959948	39156903	-0.042003177	-0.148407027	0.002442525	-0.048426024	0.076378034	-0.069137188	-0.247049315	-0.12477008	0.063099667	-0.072830024	0.059372294	-0.022980306	-0.107484594	-0.081218331	-0.178749129	0.234120553	0.061536681	-0.004879382	0.489132111	0.035396598	0.129736866	0.249721422	0.090088563	0.056065957	0.312586015	0.072765958	0.156654103	0.851675432	0.101214507	0.167732623	0.097991419	0.625391603	0.071606809	-0.029664599	-0.131564006	0.15757305	0.198487722	-0.006045915
RP11-345N12	FLJ12666;NDUFS5	1	1p34.3	39127251	39311568	-0.092256465	-0.180231559	-0.06939376	-0.077769791	0.018870734	-0.112726398	-0.312239989	-0.136178481	0.0166844	-0.143234373	0.026508717	0.009079946	-0.155730676	-0.070103527	-0.191988141	0.657550679	0.008046565	6.80991E-05	0.949832554	0.011189155	0.008020487	0.151230171	0.070166999	-0.018728373	0.246294927	0.103346911	0.008270352	0.826523202	0.036803919	0.218828314	0.044623918	0.665856834	0.004439098	-0.098770936	-0.220782311	0.067351007	0.094486395	-0.072705882
RP11-528I12	N0528I12	1	1p34.3	39266424	39434451	-0.15030889	-0.145909336	-0.112524337	-0.084004541	-0.028115176	-0.173328243	-0.379721124	-0.186863735	-0.018674807	-0.181791593	0.010261088	-0.009423528	-0.220454828	-0.111569271	-0.275482566	1.069741084	0.011845067	0.012336295	1.344206832	-0.065204637	-0.060560505	0.059115391	0.00432272	-0.002699769	0.264283247	0.077005853	-0.04122435	0.853768752	0.072846015	0.214093599	-0.075723821	0.642333571	-0.007319756	-0.193056979	-0.303522535	-0.003856809	0.014248085	-0.143377668
RP11-659O9	MACF1	1	1p34.3	39298546	39487616	-0.143591588	-0.133469689	-0.097111601	-0.023800092	-0.039564081	-0.114386278	-0.364273189	-0.149645622	-0.008043065	-0.1643321	-0.004214343	0.010617375	-0.189141096	-0.117536327	-0.168546031	1.587308302	0.045443996	-0.000496369	1.832053831	-0.095230059	-0.055737455	0.046368183	0.014629623	0.007737211	0.308342315	0.184785429	-0.001261641	0.958894145	0.118389608	0.229072921	-0.042495965	0.643056014	-0.027651264	-0.233741358	-0.314694948	0.044660627	0.042953722	-0.145321497
RP11-319E14	N0319E14	1	1p34.3	39314196	39465256	-0.058757482	-0.02868772	0.001108236	0.029972994	0.084090279	-0.073978953	-0.274683079	-0.070698019	0.044613516	-0.115953033	0.101620578	0.043133288	-0.192725524	-0.102790509	0.000349768	1.587308302	0.087356351	0.018698581	2.078413526	-0.026612251	0.04180927	0.078075392	-0.03667557	0.007737211	0.330176465	0.136483637	0.071079429	0.879766152	0.043578751	0.245915376	-0.039939797	0.689521502	0.057760648	-0.156969645	-0.263955141	0.098029505	0.117313452	-0.093444432
RP11-216E21	MACF1	1	1p34.3	39445147	39576954	-0.018753247	-0.019518855	0.019453101	0.065785882	0.138852353	-0.121519791	-0.235113587	-0.043689352	0.04996104	-0.120812815	0.105610809	0.043325279	-0.16531509	-0.107149138	0.102912909	1.334056744	0.1148795	0.024140575	2.251240339	0.059365565	0.091382927	0.070565897	-0.007933429	0.031034073	0.310624681	0.136767531	0.037228804	0.989338055	0.009348742	0.203363762	-0.011024517	0.762407701	0.093612046	-0.114270818	-0.264142996	0.148912203	0.137645559	-0.111453265
RP11-69E11	BMP8A;MACF1;FLJ14351;PABPC4	1	1p34.3	39540484	39707966	-0.017558466	-0.036581593	-0.00354077	0.106966747	0.162070594	-0.097244236	-0.247507878	-0.090965291	0.044124038	-0.111133547	0.090310011	0.021373255	-0.145468014	-0.106237699	0.186226863	1.365355256	0.12003592	0.035798604	2.397335366	0.077543132	0.17383422	0.122370505	-0.010312861	0.062055435	0.336550751	0.140739208	0.193051084	1.130657854	0.043221807	0.153914793	0.009347477	0.74514475	0.128636122	-0.140483537	-0.289972641	0.191982601	0.164910946	-0.150001404
CTD-2001D20	NT5C1A;HPCAL4;HEYL;PPIE	1	1p34.3;1p34.2	39738825	39880438	-0.023907936	-0.028596263	0.009919627	0.098455594	0.133881697	-0.064546051	-0.228187632	-0.113204542	0.021233691	-0.120108037	0.090173197	0.00266982	-0.153309257	-0.095631152	0.172836823	1.445118253	0.140067742	0.023530408	2.513658263	0.179361509	0.235353044	0.102281552	0.045234717	0.046026832	0.332217605	0.199968654	0.144574601	1.233278217	0.009982611	0.158623182	0.076650301	0.720420642	0.190846422	-0.102073298	-0.294534116	0.220736923	0.132433048	-0.1215861
RP11-428O4	NT5C1A;OXCT2;HPCAL4;BMP8B;PPIE	1	1p34.3;1p34.2	39791179	39974594	-0.037020287	0.033089635	-0.009358743	0.107225158	0.106239767	-0.05735494	-0.254027071	-0.172003979	-0.008645336	-0.125617001	0.048322103	-0.01204819	-0.177387825	-0.098065279	0.123589513	0.944188424	0.133341975	0.022288055	2.516527267	0.210255866	0.248503695	0.127443393	0.043333645	0.046026832	0.270025549	0.193395228	0.144574601	1.261034383	0.009982611	0.134981074	0.059492681	0.670489326	0.178501051	-0.070856674	-0.323548902	0.200737423	0.084659409	-0.136009429
RP11-318B17	MYCL1;FLJ14490;TRIT1	1	1p34.2	39934313	40092507	-0.098744404	-0.062373092	-0.114839992	0.088480191	-0.02322222	-0.123845401	-0.35734152	-0.187513311	-0.099899549	-0.126934972	-0.105646906	-0.003783877	-0.230497716	-0.160391008	0.028269965	0.944188424	0.096035618	0.015363156	2.507949516	0.176381318	0.15517549	0.123436951	0.048558147	0.046026832	0.218244713	0.211964493	0.038910255	1.411170695	-0.033803881	0.081570546	0.019046381	0.607212432	0.153972956	-0.073619281	-0.409886905	0.177212379	0.000343854	-0.123029783
RP11-419E8	MYCL1;FLJ14490;TRIT1;CAP1	1	1p34.2	39968416	40180797	-0.120723958	-0.149109635	-0.176525576	0.012068357	-0.077546685	-0.11599541	-0.454653011	-0.255050152	-0.116218222	-0.083268897	-0.138871415	0.005179811	-0.302715762	-0.178785347	-0.187265834	1.308211148	0.064528188	0.020795872	2.321136152	0.126851982	0.143981923	0.165597198	0.016053128	-0.019255838	0.143488527	0.238023443	-0.015253038	1.455892359	-0.05550575	0.054029773	0.035372018	0.481633944	0.156060662	-0.074708557	-0.425401879	0.143087394	0.028260802	-0.150735192
CTD-2180H16	MYCL1;FLJ14490	1	1p34.2	40033768	40152967	-0.15082029	-0.043860737	-0.161773809	-0.017020066	-0.082014311	-0.123411451	-0.455484944	-0.240223478	-0.123054112	-0.078127514	-0.149937287	-0.019942404	-0.35855327	-0.18041511	-0.207985783	1.217262593	0.06310412	0.07105051	2.054615383	0.161820344	0.066116235	0.148123388	0.002920972	-0.078218448	0.051646834	0.2237209	-0.165249833	1.3873229	-0.077776335	0.028770527	-0.050007485	0.454986819	0.138904312	-0.065510525	-0.399716008	0.108134704	0.018575787	-0.152207847
CTD-2204G2	FLJ14490	1	1p34.2	40056621	40152967	-0.136945273	-0.020203638	-0.174864799	-0.119301489	-0.094949009	-0.173270556	-0.436203301	-0.216902388	-0.206348763	-0.138185463	-0.201831947	-0.023102758	-0.356615093	-0.20609669	-0.219668448	0.915663104	0.016180189	0.06157205	1.438365808	0.087034522	-0.013418176	0.188959135	-0.018034421	-0.090318263	-0.101920071	0.167476975	-0.062139716	1.165056822	-0.093006571	-0.085935866	-0.075399875	0.439494492	0.062629847	-0.085113168	-0.402298691	0.096464196	-0.086673324	-0.152207847
RP11-747C18	FLJ14490;PPT1;CAP1	1	1p34.2	40068675	40255698	-0.105420584	-0.015478987	-0.14169792	-0.165734404	-0.068129552	-0.194636698	-0.368464552	-0.170606054	-0.167114243	-0.186034625	-0.177608801	-0.013777029	-0.327960437	-0.201101611	-0.153911804	0.915663104	-0.021371569	0.052349349	0.9411155	0.106377453	-0.01598869	0.234396724	-0.001758657	-0.090318263	-0.048890814	0.157075148	-0.026387412	1.131749702	-0.107253135	-0.104863421	-0.098963122	0.476809387	0.003826013	-0.105510499	-0.427099032	0.132847431	-0.036069944	-0.166025799
RP11-656D10	FLJ21144;ZNF642;MGC27466;LOC64744;ZNF643	1	1p34.2	40497675	40695434	-0.091666697	0.070954029	-0.063807761	-0.184449514	-0.026800038	-0.123951183	-0.299282716	-0.20646946	-0.08740444	-0.201070693	-0.125538869	-0.024080465	-0.274814437	-0.17538854	-0.069192908	1.212933674	-0.007787199	0.074750187	0.560314576	0.128519414	0.078929743	0.263103997	0.038414468	-0.090318263	-0.005118656	0.211884113	0.000328832	1.084699253	-0.011211228	-0.020969131	-0.056489962	0.554487507	0.011756178	-0.071945999	-0.417271272	0.111695482	0.03506465	-0.201450694
RP11-280O10	MGC27466;NFYC;RIMS3	1	1p34.2	40682436	40836316	-0.079583717	0.203880548	0.072923966	-0.123541873	0.096966556	-0.108752189	-0.189066227	-0.155905082	-0.061340008	-0.313429394	-0.057586951	-0.033964706	-0.211275747	-0.159164409	0.12363058	1.21573435	0.015094659	0.073922632	0.29031589	0.187892323	0.140232371	0.361434539	0.08061112	-0.045297864	0.138546838	0.221180262	0.121402264	0.950707303	-0.016753607	0.095517841	-0.084272232	0.718991466	0.020724131	-0.070677148	-0.378196999	0.205765134	0.149483648	-0.15379037
RP11-708H15	NFYC;CITED4;KCNQ4	1	1p34.2	40800451	41001765	-0.034815222	0.127560352	0.117196995	-0.086860902	0.119019265	-0.078983935	-0.177243197	-0.115047595	-0.033340808	-0.292662515	-0.053116693	-0.005941235	-0.159281334	-0.129377818	0.07144478	0.854447882	0.084868936	0.072367488	-0.054040642	0.183132503	0.190887251	0.326954376	0.103614112	0.031388205	0.177164507	0.288297159	0.191165129	0.959808216	0.043170015	0.157521509	-0.037159413	0.770842136	0.014108234	-0.051112762	-0.35531714	0.161299247	0.200470821	-0.128237317
RP11-652O5	CTPS;CITED4;KCNQ4	1	1p34.2	40941486	41129707	0.020167165	0.148467464	0.229304074	-0.006037409	0.251499203	-0.013510203	-0.141760249	-0.080403977	0.107210532	-0.19887024	0.013988801	0.033552067	-0.084210902	-0.069212929	0.165574602	0.830561094	0.144567923	0.158460096	-0.005418595	0.184525239	0.317033558	0.385009927	0.126522125	0.043488019	0.392597192	0.307120274	0.217079419	1.011171578	0.1106975	0.273958859	0.0283496	0.878945248	0.116044987	-0.009743292	-0.256511724	0.287653611	0.407856013	-0.113470576
RP11-348A7	FLJ23878;CTPS;SCMH1	1	1p34.2	41065345	41248946	0.020190567	0.143229315	0.243769063	0.076383846	0.23668755	-0.014923462	-0.189378562	-0.040984585	0.124270401	-0.165626418	0.00438572	0.007495174	-0.073161342	-0.040071098	0.080340006	0.830561094	0.170117874	0.233699842	0.012949689	0.239053913	0.36413822	0.416648307	0.141670361	0.093336581	0.444060149	0.327238786	0.254103229	0.942705518	0.146714107	0.362721867	0.098996318	0.946783314	0.246910878	0.046003386	-0.146036468	0.288391296	0.441947375	-0.030332675
RP11-164K22	SCMH1	1	1p34.2	41295544	41463147	0.078236668	0.119454965	0.182970043	0.098223699	0.229088575	0.038473261	-0.179302675	-0.010819493	0.189155292	-0.125337846	0.004575791	0.012691532	-0.054330355	0.041125284	0.057714614	0.697124423	0.199414733	0.235706623	0.015840087	0.259958167	0.291905658	0.37223732	0.119505485	0.126042422	0.410840564	0.251956069	0.232998623	0.857204892	0.101524252	0.371567222	0.177231732	0.908169795	0.277784226	-0.002638945	-0.054310643	0.310375755	0.441971491	-0.034782258
RP11-399E6	N0399E06	1	1p34.2	41363680	41568032	0.101052072	0.147475582	0.136291209	0.077465552	0.153618201	0.114946559	-0.172751478	0.026137994	0.274669692	0.017403447	0.007580721	0.051326058	-0.025869839	0.072340481	0.08875651	0.490803647	0.218758758	0.333124451	0.006852091	0.264271831	0.278731492	0.282880902	0.106886895	0.186173123	0.426667268	0.216804475	0.264693691	0.878184272	0.180603863	0.361810778	0.247221498	0.91166501	0.304809331	0.032312414	0.019991656	0.281385921	0.434106659	0.032604553
RP11-1006C8	HIVEP3;EDN2	1	1p34.2	41552345	41727237	0.16307233	0.203600969	0.134117236	0.141119781	0.13297999	0.12594254	-0.113244507	0.08662267	0.339384562	0.072590233	0.074050443	0.051791108	0.022250734	0.057847096	0.100231217	0.660273522	0.233891014	0.3164551	0.004710533	0.271658073	0.346921344	0.370719492	0.140177702	0.19862916	0.541600818	0.192599221	0.369120968	0.842210553	0.225769234	0.376749329	0.261760891	0.934248886	0.322736869	0.06456878	0.119896253	0.347232452	0.447333701	0.038268887
RP11-595K3	HIVEP3	1	1p34.2	41622810	41803770	0.138400932	0.283421426	0.07293258	0.273480919	0.086118089	0.175200842	-0.071442132	0.15763323	0.407276556	0.128992581	0.105310811	0.020386576	0.03329137	0.078232142	0.065553456	0.722907655	0.26203976	0.327831503	0.058652833	0.34423105	0.364913823	0.37007252	0.128680386	0.297143804	0.497987497	0.24412449	0.376849211	0.891218315	0.250881235	0.412609453	0.285820645	0.932917095	0.311052166	0.050941835	0.074559709	0.327762314	0.473521193	0.078384613
RP11-92H18	N0092H18	1	1p34.2	41784702	41972979	0.176742975	0.458926591	0.111881381	0.240320422	0.089769814	0.253122147	-0.017416622	0.189979489	0.426509935	0.201885442	0.158573091	0.061106489	0.077058761	0.106200246	0.120081029	0.888517569	0.279686346	0.325919016	0.065802087	0.310535891	0.39978657	0.393502064	0.093663743	0.314882146	0.456942006	0.266966973	0.404777409	0.832037768	0.290528492	0.390954717	0.277123463	0.961337264	0.274157195	0.089399605	0.043925561	0.383102428	0.428093862	0.074322795
RP11-413J19	N0413J19	1	1p34.2	41793980	42031031	0.148019765	0.56237904	0.190823438	0.281606183	0.11238855	0.239492437	-0.044093856	0.195677804	0.367496	0.11448696	0.242252404	0.063190916	0.077245936	0.115645466	0.121876977	0.836751739	0.290326976	0.352432288	0.071312852	0.287756053	0.468881898	0.474573586	0.119976707	0.319736456	0.538184024	0.321133648	0.499968686	0.765228184	0.389599487	0.401567396	0.187788442	0.941409908	0.257532603	0.106130479	0.03573129	0.397537615	0.483444205	0.097356151
RP11-499B14	HIVEP3	1	1p34.2	41927173	42162994	0.167516722	0.510282895	0.183365955	0.38403493	0.107384338	0.241085211	-0.075145734	0.146950328	0.291511378	0.064495719	0.20475055	0.043506557	0.063007833	0.113849127	0.038626796	0.8030166	0.266566455	0.318774844	0.039370652	0.208578671	0.45655306	0.445344311	0.177570096	0.3343724	0.444703522	0.316673096	0.441493668	0.600684714	0.34497188	0.368906951	0.256813627	0.857691671	0.217283446	0.10527566	-0.027883666	0.358417904	0.428645514	0.099477448
RP11-45C15	N0045C15	1	1p34.2	42090138	42249691	0.097818965	0.450880911	0.101498564	0.257340695	0.086124685	0.181232645	-0.131540466	0.096512046	0.167350135	-0.009637362	0.109988162	0.00733749	-0.020742361	0.055103085	-0.034886176	0.599391783	0.165367943	0.265530272	-0.040255631	0.115005109	0.32319999	0.377816194	0.102506631	0.246565858	0.317649695	0.244344273	0.306495581	0.497032574	0.266762305	0.302305956	0.215978405	0.783686794	0.111022487	0.019854587	-0.15451723	0.221412879	0.298482869	0.046980117
RP11-799L22	GUCA2A;GUCA2B;FOXJ3	1	1p34.2	42128350	42330056	0.095162629	0.278640576	0.063772737	0.211791614	0.071263733	0.112456381	-0.225740807	0.014118955	0.044618146	-0.069541318	0.044251737	0.03645652	-0.094009125	0.00522016	-0.002935947	0.370290526	0.093417842	0.24515043	-0.099276102	0.057305897	0.203101548	0.335205157	0.112179678	0.152441208	0.208220116	0.157578753	0.190265183	0.384504486	0.194481507	0.248810485	0.209930589	0.756486406	0.048797376	0.054970766	-0.19701265	0.135448612	0.26507446	-0.027035598
RP11-558M13	GUCA2A;FOXJ3	1	1p34.2	42295687	42513519	0.045897779	0.092556004	0.068274984	0.235620028	0.106187981	0.072960905	-0.28897493	-0.094562581	0.00224146	-0.102578742	-0.01459726	0.012467772	-0.122265765	-0.065396929	-0.139311418	0.182900177	0.058600852	0.253177246	-0.150404102	0.082512345	0.136628387	0.255922843	0.112538294	0.084854305	0.23115771	0.088845063	0.078861076	0.341394838	0.133064208	0.2205533	0.125145377	0.684399689	0.026987105	-0.047886074	-0.209154321	0.070071268	0.300415203	-0.109440132
RP11-96H10	FLJ11838;ZMYND12;MGC47816;FOXJ3	1	1p34.2	42459424	42607407	0.064439044	-0.071031312	0.015529569	0.210276948	0.081437397	0.00824838	-0.307834649	-0.104977604	0.009932771	-0.044927903	-0.129755585	0.008075393	-0.121938898	-0.139255548	-0.248958647	0.070832108	0.015626944	0.213559629	-0.14809397	0.049282964	0.092943899	0.209575701	0.107982111	0.074189091	0.185276731	0.0783473	0.006815021	0.31084013	0.08735384	0.144876494	0.190866606	0.676710453	-0.094121446	-0.066826473	-0.26949958	0.062326813	0.1679099	-0.141255666
RP11-105J15	FLJ11838;ZMYND12;FLJ20972	1	1p34.2	42565321	42730741	0.070312451	-0.096656252	0.031071969	0.120305154	0.094267566	-0.015523779	-0.29323222	-0.100591794	0.04118489	-0.024745018	-0.097268557	-0.027224325	-0.136052516	-0.121499938	-0.248171163	-0.055553654	0.02905509	0.173850611	-0.123867729	0.120640395	0.114363918	0.269431478	0.063343033	-0.001323069	0.279828873	0.126127736	0.037172861	0.314495479	0.113028012	0.152645489	0.07892245	0.745422301	-0.094808415	-0.103419142	-0.297174136	0.100875343	0.174271032	-0.195023262
RP11-336K5	LOC51058;MGC955;CLDN19;NSEP1;LOC374969;LOC339539;ERMAP;LEPRE1	1	1p34.2	42835818	43025124	0.085481712	-0.167439774	0.125603846	0.163915515	0.17775973	-0.008608209	-0.261327555	-0.125279023	0.120656948	0.01132981	-0.029942411	-0.006703417	-0.097424004	-0.127359884	-0.07389475	-0.048125411	0.054255395	0.152976047	-0.017448012	0.241137788	0.166343759	0.301559879	0.107481394	0.030539416	0.34517185	0.159257948	0.070226577	0.218017849	0.104216496	0.157100481	0.100246446	0.841469506	0.013900274	-0.082598863	-0.304434141	0.220070638	0.263348126	-0.191367841
RP11-281F19	SLC2A1	1	1p34.2	43056294	43246822	0.067342193	-0.117611633	0.178837914	0.049405683	0.201750889	-0.039318463	-0.259747826	-0.188588839	0.111822889	-0.028583043	-0.032091988	-0.092344156	-0.094244254	-0.149380953	-0.211132022	-0.035701779	0.048416613	0.08685956	0.043155727	0.275439233	0.213301559	0.35709604	0.075295106	0.026149423	0.483891804	0.157953404	0.122913486	0.096345712	0.004275488	0.154773671	0.00569097	0.831799706	-0.001560017	-0.188437937	-0.383067818	0.27111968	0.269923907	-0.253022497
RP11-35J13	FLJ32000;EBNA1BP2	1	1p34.2	43180854	43351517	0.109766573	-0.042295999	0.157588654	0.040657253	0.233377115	-0.023554204	-0.239545244	-0.112253562	0.108619795	-0.029431461	0.02177648	-0.077238835	-0.096199186	-0.092758255	0.012920452	0.050833141	0.087742099	0.01597054	0.107449179	0.283459436	0.270830392	0.438988258	0.157444998	0.026149423	0.446056444	0.180603938	0.224455	-0.00984892	-0.004563543	0.201917012	0.158567975	0.892128135	0.004784617	-0.060277358	-0.399169933	0.346732914	0.384743778	-0.208224529
RP11-297L5	ELOVL1;TIE1;LOC149469;CDC20;MGC17299;MPL;MGC52423;MED8	1	1p34.2	43346827	43536891	0.084826379	0.082477829	0.205658839	0.051429102	0.261318193	-0.006324572	-0.177124837	-0.142299762	0.094159264	-0.046252177	0.084463002	-0.063650799	-0.089063069	-0.064752481	0.156672773	0.050833141	0.103561528	0.094593348	0.140696689	0.374429835	0.347351416	0.48358502	0.187021832	-0.000745515	0.440863145	0.159209315	0.277863025	-0.125246812	-0.048418472	0.245511012	0.187498364	0.977412213	0.036784048	0.014906837	-0.321641107	0.36160726	0.541065067	-0.195651691
RP11-90B12	HT036;ELOVL1;LOC149469;KIAA0467;CDC20;PTPRF;MED8	1	1p34.2	43493106	43682951	0.040739173	0.08788525	0.188398812	0.088881283	0.209736254	-0.00854542	-0.198377356	-0.102658992	0.099010573	-0.029357078	0.061883129	-0.034207204	-0.095229607	-0.091484478	0.059046407	0.043127124	0.095670857	0.074686841	0.098672205	0.333798588	0.322327512	0.489443188	0.149927652	0.039964308	0.376494163	0.15420722	0.246014019	-0.137120693	-0.035353465	0.298863565	0.109036718	0.971038304	0.010312679	-0.064852864	-0.258453891	0.331670885	0.47466301	-0.210808845
RP11-150L19	JMJD2A;PTPRF	1	1p34.2;1p34.1	43645267	43801418	0.04434971	0.187412825	0.168665544	0.111474466	0.150894939	0.049195718	-0.202102499	-0.085017978	0.154576426	-0.011684198	0.055981409	0.011932727	-0.088473046	-0.011106425	-0.045625292	0.069853822	0.104820026	0.100170325	0.06076548	0.239279204	0.371978355	0.544349177	0.174437805	0.039964308	0.42108277	0.225536674	0.246014019	-0.096564413	-0.007262293	0.333771607	0.112037456	0.974673513	0.020307435	-0.039840728	-0.127465214	0.324580057	0.476602618	-0.17499319
RP11-339E4	JMJD2A;PTPRF;SIAT6	1	1p34.2;1p34.1	43752240	43908725	0.022934894	0.264321008	0.061389174	0.160630171	0.047530224	0.055038549	-0.187765994	-0.025666676	0.17598732	-0.010658839	0.035562444	0.021661733	-0.136624198	-0.034792193	0.066924964	0.05743019	0.110792012	0.098676103	-0.047918754	0.213639941	0.381055182	0.460865113	0.159994848	0.039964308	0.346955583	0.257131072	0.202248955	-0.044410274	0.063617834	0.272855579	0.171245578	0.900241634	-0.003242795	-0.011247253	-0.067846673	0.256328581	0.437518831	-0.091269729
RP11-323B10	N0323B10	1	1p34.1	43845549	44005765	0.031218334	0.195413435	0.094087305	0.086133122	-0.016446488	0.010310676	-0.179348672	-0.054268856	0.172769016	0.017250052	0.016896467	-0.00123896	-0.118936974	-0.036312217	-0.11023361	-0.004983218	0.127947703	0.086762782	-0.08753156	0.172483265	0.37321421	0.414694249	0.142003938	0.064455793	0.328600186	0.213867649	0.142208651	-0.00942214	0.095976678	0.236682408	0.090877376	0.907069121	0.01383807	-0.101655095	0.030709541	0.196697833	0.30565466	-0.100983798
RP11-419A24	DPH2L2;IPO13;B4GALT2;ATP6V0B;SLC6A9;ARTN;MGC45441;SIAT6	1	1p34.1	44028725	44225047	-0.001509846	0.090628171	0.071835992	0.052972535	-0.062064237	0.010687662	-0.217173465	-0.11220428	0.141741772	-0.010459103	-0.009573203	-0.000571517	-0.117702739	-0.020218362	-0.15592391	-0.004983218	0.098890336	0.050970029	-0.136548908	0.082331684	0.295943661	0.360894676	0.115257153	0.064455793	0.310673891	0.198756815	0.060941491	-0.039726888	0.111994473	0.240360705	0.057511825	0.864994381	0.05773512	-0.143273376	0.0142854	0.160806616	0.258765261	-0.057903288
RP11-570P14	PRNPIP;ZNF393;DMAP1	1	1p34.1	44224042	44403634	0.065903933	0.203645121	0.143902205	0.08255224	0.010478071	0.012344555	-0.164229037	-0.103471942	0.166805762	0.011182402	0.044623121	0.023719216	-0.048858614	-0.006909223	-0.070583238	0.034174769	0.143061472	0.07684062	-0.035985109	0.154301029	0.380121221	0.38783147	0.169479744	0.079842245	0.384264402	0.222705076	0.161455037	-0.065160342	0.128560669	0.230364868	0.150868429	0.896422	0.080406225	-0.034037096	0.048697717	0.198670408	0.359021449	-0.01730291
RP11-76O14	PRNPIP;ZNF393;DMAP1	1	1p34.1	44232761	44397094	0.063508008	0.173657822	0.132651382	0.059959056	0.014714542	-0.014262729	-0.132081515	-0.096559346	0.143025414	-0.00311389	0.013902891	0.018474423	-0.030116203	-0.039015815	-0.105286078	0.034174769	0.148025867	0.127197089	-0.055867466	0.184393565	0.39381906	0.349241855	0.168563455	0.140062595	0.312009228	0.176804379	0.233017838	-0.108969313	0.105431548	0.204760024	0.219207799	0.921925148	0.046963151	-0.001314969	0.011772845	0.177205874	0.356453819	-0.040597269
RP11-76I8	PRNPIP;FLJ10597	1	1p34.1	44388708	44566814	0.088719005	0.107168409	0.210662333	0.121804951	0.089037768	0.005252014	-0.128745771	-0.096266139	0.220374746	0.039291259	0.03713663	0.08933751	0.049892155	0.053402811	-0.095391958	0.034174769	0.174315267	0.186880426	0.028067819	0.180967477	0.361629587	0.405153967	0.197347545	0.182797796	0.347754368	0.132886557	0.329906362	-0.053156747	0.127318651	0.268474225	0.190405652	0.986552672	0.090207215	0.015465198	0.086400426	0.228308915	0.32719542	-0.042206467
RP11-164M17	PRNPIP;FLJ10597	1	1p34.1	44441402	44616883	0.031908464	0.075832832	0.089635038	0.180514301	0.080948411	-0.020722073	-0.152028541	-0.067663958	0.243198887	-0.020671677	0.025317602	0.057280111	0.004180988	0.038984578	0.024616906	0.00373459	0.131993003	0.212228233	0.017130481	0.129272808	0.356724093	0.443209723	0.149223982	0.181289275	0.347393149	0.178145446	0.315343539	-0.08857485	0.081924189	0.23494719	0.163670831	0.977571224	0.029060709	0.034672872	0.009735148	0.262804405	0.370633991	-0.057623402
RP11-761L18	N0761L18	1	1p34.1	44573722	44759029	0.013701764	0.073146571	0.117158371	0.150338149	0.135562879	-0.074903947	-0.135559997	-0.039726579	0.252979694	-0.035737838	0.032851409	0.049886698	-0.029006478	0.027555528	-0.007035908	-0.016431623	0.112665368	0.157958156	0.015057048	0.174561633	0.333238174	0.518618684	0.154890385	0.181289275	0.358338752	0.181048667	0.361472783	-0.067530316	0.039768508	0.195901752	0.137353374	0.959679113	0.027110102	0.034198721	-0.00108172	0.24613271	0.307416984	-0.119450023
RP11-7P12	MGC33556;FLJ10597;FLJ22353	1	1p34.1	44651001	44819232	-0.046669732	-0.140361566	0.038304815	-0.00568166	0.098160192	-0.130834308	-0.207757321	-0.107509277	0.197912468	-0.128331335	-0.024111005	-0.022242834	-0.10481598	0.008931632	-0.015554319	-0.046131004	0.067091801	0.114747826	-0.105697585	0.050565304	0.228160316	0.42139761	0.125159784	0.085856675	0.267285277	0.12549716	0.213434075	-0.046388048	-0.037180656	0.095226557	0.07523948	0.824609426	0.012318664	-0.039450558	-0.041786187	0.19474693	0.201282079	-0.197586388
RP11-788F3	RPS8;MGC33556;PTCH2;KIF2C;LOC149478;PLK3;VMD2L2;EIF2B3	1	1p34.1	44825719	45017050	-0.042815628	-0.143307085	0.060875944	-0.00568166	0.159083573	-0.163548857	-0.201892649	-0.129966556	0.136190182	-0.133970933	0.014109004	-0.073775118	-0.116931728	0.015426919	-0.066339285	-0.046131004	0.074622508	0.053246037	-0.013744237	0.050889473	0.194746402	0.415244897	0.142363231	0.025636325	0.281801409	0.093809864	0.157577473	-0.046924215	-0.039254879	0.059536429	-0.009096735	0.654824344	0.037312716	-0.068388172	-0.034305356	0.231516769	0.171209103	-0.170719489
RP11-149G23	EIF2B3	1	1p34.1	44980085	45134394	-0.098357834	-0.235168464	0.035836274	-0.129845611	0.105202253	-0.145269673	-0.191689445	-0.189458252	0.034537613	-0.186646037	0.026854399	-0.05920031	-0.146895028	-0.04498376	-0.131912326	-0.046131004	0.009000635	-0.0064373	-0.039927656	0.000643402	0.101375397	0.30012968	0.138109099	-0.017098876	0.15902384	0.091099365	-0.008272885	-0.17164423	-0.06815186	0.033469387	0.006864232	0.557326588	0.007169744	-0.049936838	-0.083189183	0.136329671	0.173650587	-0.180305376
RP11-154C15	ZSWIM5;RPL17	1	1p34.1	45204589	45366579	-0.108387684	-0.219276491	0.059545387	-0.214199112	0.094591946	-0.129017187	-0.212346891	-0.189458252	-0.001042085	-0.196313972	0.025526446	-0.019347538	-0.164182736	-0.051960697	-0.232482776	-0.018031902	0.010211834	-0.019871786	-0.03060005	0.00227138	0.085238035	0.230207238	0.136301736	-0.04008184	0.15996248	0.086795845	-0.071042106	-0.070539862	-0.04627721	0.0600833	-0.00025491	0.430772901	0.040912979	-0.075419725	-0.061830648	0.031644349	0.063746282	-0.20156154
RP11-452L15	TESK2;MGC15668;TOE1;ZSWIM5;MUTYH;LOC400752	1	1p34.1	45339801	45548646	-0.136729765	-0.173863173	-0.007937075	-0.179016211	0.043758134	-0.127757908	-0.267137468	-0.196703677	-0.045907129	-0.207716016	0.003370842	-0.048147428	-0.192327096	-0.1095722	-0.156546724	-0.005505192	-0.005248057	-0.06069597	-0.089246137	-0.080805835	0.089736316	0.077864304	0.102570658	-0.040827342	0.12050142	0.049347671	-0.089301775	-0.044925589	-0.083451603	0.038562496	-0.060849018	0.396175576	0.022306628	-0.123909103	-0.096084034	0.009851793	0.005201786	-0.213041985
RP11-782K14	TESK2;TOE1;LOC126661;MUTYH;PRDX1;DKFZP564I1	1	1p34.1	45468447	45671072	-0.179810232	-0.079088897	-0.021942344	-0.105792681	0.042776506	-0.134848888	-0.288647688	-0.209915526	-0.074461883	-0.201258395	-0.011756234	-0.010005209	-0.229057114	-0.126040088	-0.183259228	-0.007639504	-0.001340959	-0.052106252	-0.083061996	-0.079036167	0.04116038	0.042370586	0.079668219	-0.000745502	0.076794367	0.049014782	-0.085781995	-0.037989685	-0.074576273	-0.033583042	-0.040800565	0.281331703	-0.064262717	-0.082607899	-0.136175871	0.032334688	-0.091298667	-0.136505082
RP11-1J21	AKR1A1;TESK2;NASP;SP192;LOC126661;PRDX1;DKFZP564I1;FLJ33084	1	1p34.1	45566674	45772279	-0.231285085	-0.22010979	-0.11147492	-0.119500317	-0.035102398	-0.171789782	-0.338640631	-0.245792818	-0.105494363	-0.276201869	-0.004885723	-0.061554718	-0.198423131	-0.160718222	-0.258467677	-0.031273038	-0.040945301	-0.040960931	-0.195127388	-0.151778244	-0.049580582	0.013433298	0.029288526	-0.041002879	0.033608957	0.031074636	-0.144810545	-0.025277515	-0.102682928	-0.033712901	-0.049268528	0.287569714	-0.151313809	-0.114590388	-0.200286289	-0.017721498	-0.1443975	-0.194050205
RP11-767N6	AKR1A1;NASP;LOC51249;SP192;FLJ33084	1	1p34.1	45664598	45835622	-0.19046827	-0.105365569	-0.126467119	-0.090068111	-0.066024244	-0.228124906	-0.38487741	-0.195977576	-0.075994617	-0.223561162	-0.040684524	-0.114127893	-0.169104305	-0.166125211	-0.26722817	-0.042426442	-0.025437721	-0.040960931	-0.278625451	-0.140205732	-0.044816898	0.094792889	-0.00568089	-0.034171131	0.090488443	0.122425192	-0.031418924	0.028380572	-0.09855013	-0.030242671	-0.09302082	0.400404796	-0.114931435	-0.151463179	-0.167317142	-0.004047592	-0.213361149	-0.206079444
RP11-743A18	IPP;MAST2	1	1p34.1	45910230	46074216	-0.153942044	-0.062537398	-0.055719303	-0.021379638	-0.044457413	-0.182281051	-0.335227691	-0.215473344	0.020308631	-0.16692719	0.024729565	-0.084721956	-0.108651974	-0.106538966	-0.134937101	0.012522326	0.012850005	0.033682781	-0.22333974	-0.065715839	-0.024227702	0.050793304	0.021013389	0.011177761	0.127034748	0.141380161	0.032557379	0.010096847	-0.066422535	-0.01258193	-0.077595877	0.512032038	-0.063576425	-0.138365857	-0.114512003	0.07892899	-0.135184078	-0.117702921
RP11-200M7	PIK3R3;MAST2	1	1p34.1	46064920	46218444	-0.078168836	-0.057016996	-0.035546373	-0.089450664	-0.048932729	-0.128626979	-0.29248124	-0.13776865	0.103696784	-0.088212936	0.034072313	-0.055369103	-0.042451494	-0.026020103	-0.194656951	0.020161829	0.05814253	0.074643712	-0.175130149	-0.024285477	0.020001926	0.132216231	0.062062352	0.011923263	0.135840511	0.266205799	0.029591754	0.087395033	0.003575628	0.058282505	0.023658121	0.559963105	-0.000314447	-0.097548186	-0.037833744	0.119281168	-0.091152134	-0.051392547
RP11-165N17	PIK3R3;MAST2	1	1p34.1	46183763	46352067	-0.034188913	0.022583593	0.055919466	-0.086143223	-0.031795225	-0.095616295	-0.24242913	-0.143099566	0.124282596	-0.103568683	0.094963936	-0.067236408	0.010813226	-0.032249708	-0.186872489	0.020161829	0.092141513	0.074643712	-0.059396032	0.050993214	0.177010393	0.276441955	0.119214398	0.011923263	0.212764614	0.298883699	0.034504961	0.102188339	0.003727931	0.203564298	0.100320372	0.775082753	0.12506579	-0.093730269	0.020292108	0.175949345	0.054063466	-0.051392547
CTD-2270C3	NSUN4;RAD54L;MUF1;FAAH	1	1p34.1;1p33	46436528	46588142	-0.074871395	0.217521822	0.120358332	-0.040062283	-0.010021294	-0.019097253	-0.227908779	-0.09167759	0.166301198	-0.060135258	0.087771435	0.011555373	0.019167751	-0.025664542	-0.046094616	0.077665602	0.090207015	0.116557536	0.011062227	0.114238008	0.239459248	0.315468847	0.131698116	0.081850443	0.255817022	0.371515368	0.119268093	0.09037947	-0.03446785	0.215390743	0.187837427	0.914973785	0.221780497	-0.043096465	0.045154969	0.224898296	0.105703494	-0.042718145
RP11-165O6	DMBX1;FAAH	1	1p33	46544006	46720371	-0.084003946	0.13882879	0.152266857	-0.010861208	0.052946391	0.018283522	-0.165270863	-0.108668781	0.169419236	-0.095272213	0.137338762	0.015120172	0.045491194	-0.027524908	-0.010739748	0.092187806	0.096132047	0.099272337	0.086202472	0.110832657	0.294756393	0.256718541	0.207691534	0.103074919	0.252617237	0.33167054	0.019016516	0.104936852	-0.098053554	0.20676627	0.245439652	0.857328079	0.253284387	-0.036042877	0.04788992	0.25681833	0.189725757	-0.080362633
RP11-4M3	ATPAF1;MOBKL2C;MKNK1;LOC374973;KIAA0494	1	1p33	46736358	46909999	-0.041517579	0.133828154	0.188404762	-0.028389427	0.077753414	0.030448354	-0.15947182	-0.065934365	0.157571652	-0.073991741	0.097250974	0.036961891	0.035041626	-0.030839748	-0.082135255	0.04157613	0.080052391	0.095786432	0.06589997	0.138013617	0.255565523	0.382568708	0.215028404	0.086908538	0.275831913	0.377663955	-0.030338445	0.074142336	-0.135270293	0.204179934	0.273073771	0.84210561	0.252595535	-0.038044992	0.076847352	0.252689122	0.204197422	-0.087546414
RP11-8J9	ATPAF1;CYP4B1;LOC374973;KIAA0494	1	1p33	46824014	46981344	0.009463507	0.064142246	0.184919907	0.096603576	0.089949268	0.059423058	-0.154813192	-0.065934365	0.136288412	-0.070764684	0.034506469	0.027740849	-0.004253211	-0.094086909	-0.128863818	0.005011469	0.081946947	0.064602413	0.030911597	0.159838269	0.122895053	0.35088239	0.123347381	0.124807595	0.334972145	0.367881023	-0.063516493	-0.011007477	-0.091473611	0.140680647	0.225084568	0.646890612	0.265304899	-0.07000794	0.056166067	0.3008093	0.290955589	-0.063332275
RP11-384I18	CYP4Z2P;CYP4B1	1	1p33	46905104	47075916	0.019081806	0.008547404	0.129675702	0.172296828	0.081481038	0.033994453	-0.135252333	0.017353641	0.17376324	9.69945E-05	-0.006714905	0.074588783	0.018391198	-0.073553051	-0.1151077	0.019925277	0.024284735	0.152565787	-0.081085478	0.19418105	-0.008005459	0.23649526	0.082084648	0.176229304	0.330816962	0.398213753	-0.067038329	-0.042121566	-0.117203045	0.140998087	0.24996519	0.397956054	0.245450219	-0.047715568	0.057710236	0.210742894	0.269264724	-0.060856207
RP11-779G13	CYP4Z2P;CYP4B1	1	1p33	46963053	47154433	0.097424181	-0.048588721	0.131205711	0.121568916	0.06246955	0.047733075	-0.161506779	0.060380665	0.202324294	0.021694138	-0.054691689	0.100526272	-0.042342573	-0.036323119	-0.094405916	0.002998774	0.065586612	0.149900887	-0.107384269	0.245756084	-0.065606752	0.226622528	0.039070681	0.219933292	0.328478246	0.407148023	-0.073084208	-0.080788946	-0.030317323	0.195686893	0.182976835	0.297653239	0.261988333	-0.088190646	0.031728794	0.203640844	0.231278327	-0.050465199
RP11-585B20	CYP4Z2P;CYP4X1	1	1p33	47024063	47210471	0.136235468	0.105131354	0.122178232	0.092319457	0.129471554	0.110174748	-0.123253854	0.087244683	0.246397679	0.058370245	-0.065536807	0.123135508	-0.086914178	0.016981366	-0.084550881	-0.000370025	0.098426819	0.173942634	-0.039566449	0.284992496	-0.022112883	0.308520424	0.017059629	0.204873467	0.401031336	0.41542147	0.049296372	-0.07718056	0.077627906	0.264499961	0.1466534	0.285262798	0.25899983	-0.046073991	0.063952087	0.266887557	0.299473712	0.031297681
RP11-705G19	CYP4Z1;CYP4X1	1	1p33	47174923	47324082	0.090584014	0.036045941	0.014283	0.097846702	0.056887689	0.030808067	-0.173738909	0.037818929	0.1726489	0.048945417	-0.081966174	0.047932972	-0.100522729	-0.037680717	-0.231294147	0.007757381	0.061836064	0.114445439	-0.12893806	0.208775927	-0.080275516	0.228049668	-0.011847169	0.175690956	0.321637183	0.415223311	0.081205659	-0.011706079	0.086933987	0.23061579	0.046009162	0.156012503	0.17476214	-0.033434082	0.004277914	0.148175318	0.222277966	-0.007331361
RP11-624P10	MAP17;CYP4Z1;TAL1	1	1p33	47250574	47422974	0.013070176	0.115792628	0.051167112	0.035917975	0.068245846	0.006778227	-0.1413579	0.037818929	0.169004313	0.036408316	0.049233136	0.057154014	-0.078031195	0.034001974	-0.133911566	0.023747798	0.12109922	0.145629458	-0.039917622	0.225239058	0.014142827	0.25273821	0.069474122	0.1425252	0.268284083	0.407498979	0.131365749	0.029210457	0.049024781	0.269556999	0.063394481	0.297857735	0.141760294	0.016712021	0.016175706	0.086328479	0.17889112	-0.048266482
RP11-332M15	SIL;MAP17;TAL1	1	1p33	47357689	47504314	0.029891877	0.119306385	0.067770605	-0.039775277	0.09538323	0.061585229	-0.189833575	0.016839917	0.167110091	-0.009956182	0.094201385	0.053361756	-0.069542186	0.06625333	-0.08750082	0.039551272	0.136071178	0.107212847	-0.024486718	0.186611873	0.136406261	0.347427819	0.075169839	0.122538999	0.257742403	0.413451658	0.134887585	0.013068553	0.080162616	0.232422783	0.008144808	0.394757403	0.143153573	-0.036601787	0.024131818	0.153139939	0.221971888	-0.047132774
RP11-178C19	SIL;UMP-CMPK	1	1p33	47425363	47572398	0.036015774	0.164465036	0.112827743	0.030118789	0.128264458	0.099361294	-0.156346951	-0.026187107	0.188528304	-0.028876952	0.131142349	0.036354235	-0.026453276	0.046155503	-0.056566267	0.022607536	0.135087052	0.067963923	0.017071268	0.211797322	0.293668287	0.41704322	0.148057189	0.095995171	0.316862419	0.408395799	0.171789745	0.054863774	0.046219382	0.258932584	0.075845371	0.410595001	0.122742238	-0.022107863	0.082909517	0.223951267	0.340788801	-0.025925207
RP11-801E19	SIL;FOXD2;FOXE3;UMP-CMPK;MGC12982	1	1p33	47482381	47663929	-0.0118494	0.154776859	0.126609645	0.131233093	0.052514386	0.001318372	-0.214312713	-0.054318578	0.135549137	-0.04770228	0.11203745	0.045902897	-0.006266079	-0.003978515	0.066795117	0.00929891	0.095659989	0.102064913	-0.008351794	0.230962667	0.25718358	0.465467799	0.095486479	0.116142856	0.279428942	0.416508919	0.115628548	-0.010166827	-0.019502409	0.232120207	0.125508942	0.367767086	0.075076759	-0.027787722	0.031084981	0.174321002	0.233030545	-0.052713363
RP11-165I13	FOXD2;MGC12982	1	1p33	47597680	47766823	0.030318605	0.231269172	0.186001601	0.128028819	0.102274772	0.103231835	-0.166669092	-0.000149837	0.19358903	-0.057911794	0.125472414	0.115681534	0.023959733	0.037086791	0.262195998	0.001734541	0.14375719	0.156641951	0.109630043	0.345811511	0.372218238	0.51099309	0.152637462	0.140477564	0.357499763	0.48008215	0.213768041	-0.105891367	-0.048218646	0.321669852	0.236339245	0.445428782	0.113861348	-0.01182964	0.0561329	0.324816217	0.313026473	-0.046804323
RP11-458M5	N0458M05	1	1p33	47724786	47931001	0.086016956	0.280873971	0.186377133	0.170073956	0.113093826	0.094353524	-0.148608159	-0.000149837	0.194831919	-0.044642241	0.074533337	0.093935637	0.047293411	-0.039114845	0.226676509	0.005370779	0.097915927	0.155283143	0.026433248	0.310033014	0.397347709	0.49031884	0.097247434	0.156281786	0.384754237	0.471484689	0.210556896	-0.126259294	-0.108829542	0.348654808	0.240489138	0.445844974	0.102845525	-0.016373142	0.038687592	0.37959964	0.302635722	-0.061967072
RP11-45M2	LOC284542	1	1p33	47811121	47978648	0.111683965	0.353608107	0.217039062	0.260904686	0.123861207	0.10658841	-0.073166242	0.018333457	0.173430671	-0.001852983	0.071399615	0.121318059	0.085595895	-0.026402796	0.351778277	0.019162197	0.136082728	0.174778485	0.116442818	0.390313526	0.396043197	0.545200708	0.150873583	0.199659581	0.468023165	0.472001728	0.348548491	-0.154755466	-0.133911004	0.410034531	0.318822555	0.533165147	0.09181681	0.059706642	0.031022405	0.415544536	0.360461325	-0.064241063
RP11-543D5	LOC284542	1	1p33	47823146	47982444	0.164477766	0.368819955	0.209425469	0.331254359	0.069906142	0.039847535	-0.037350375	0.044990638	0.200089709	0.055620906	0.097383332	0.083581566	0.109761954	0.035532835	0.405180681	0.072879679	0.176740595	0.187351168	0.059989115	0.34758381	0.340278455	0.486889471	0.165884873	0.152829619	0.466298555	0.543849461	0.406345295	-0.102309665	-0.113976461	0.368293225	0.307195712	0.50551004	0.046598302	0.081594088	0.04386972	0.309568278	0.314190972	-0.044287482
RP11-797P21	LOC284542	1	1p33	47823146	48020208	0.245009627	0.37366588	0.263913082	0.408811724	0.050352643	0.176655683	0.002948776	0.158855931	0.288564634	0.109785335	0.135430715	0.145135844	0.16442952	0.143266526	0.555568039	0.146150267	0.270905108	0.253022837	0.08298046	0.376952371	0.493894909	0.561003937	0.259255204	0.188358132	0.535918214	0.66359034	0.550855959	-0.017978164	-0.046127924	0.367670965	0.357943154	0.556511629	0.097040295	0.131874071	0.132567823	0.409234267	0.476948315	-0.002798395
RP11-561A23	LOC284542	1	1p33	47931671	48109366	0.225611155	0.351844908	0.265873421	0.530373644	0.057036436	0.177781424	0.00023178	0.172139454	0.328400063	0.125417966	0.167007894	0.154289718	0.176349152	0.161161913	0.611407697	0.19170209	0.289684041	0.293244745	0.065446348	0.353531624	0.486343661	0.523678123	0.256009524	0.220214134	0.519970762	0.664450082	0.517057928	0.00291278	0.00194622	0.376433421	0.348686635	0.526784831	0.126773139	0.117503122	0.131681034	0.372481058	0.481068121	0.019975924
RP11-330M19	LOC284542	1	1p33	47934056	48137694	0.231237746	0.305042324	0.281807842	0.611101337	0.096147856	0.272468917	-0.01722128	0.172139454	0.394136458	0.167090107	0.184694229	0.190663904	0.222379986	0.230439204	0.608928063	0.253470017	0.300777967	0.370317095	0.124170948	0.365478907	0.520130962	0.529741405	0.268618409	0.179113126	0.491541415	0.727373848	0.571101862	0.044014565	0.09360182	0.433154795	0.386678296	0.456142788	0.034974366	0.169515846	0.130939581	0.283052769	0.544078253	0.058281534
RP11-39A2	N0039A02	1	1p33	48052339	48186942	0.166458652	0.194466062	0.174691957	0.439581981	-0.009172343	0.205625252	-0.069894524	0.131195999	0.305950608	0.159049722	0.088907017	0.113160557	0.126907213	0.14777274	0.377193833	0.191075344	0.212891446	0.268484434	0.00219932	0.18048824	0.395926065	0.347998296	0.190426602	0.081263998	0.380486214	0.722912154	0.344646981	0.054896799	0.092838335	0.328370734	0.287420476	0.3153468	-0.005124838	0.140545659	0.088507127	0.160404333	0.433875839	0.042339048
RP11-655A1	N0655A01	1	1p33	48166743	48371319	0.163240889	0.207913149	0.195209625	0.31769285	0.027250105	0.268515978	-0.086470039	0.104538818	0.299727034	0.132376711	0.078412461	0.135734214	0.159808275	0.14858589	0.24413823	0.137357862	0.202847803	0.255911752	0.029364756	0.175868243	0.422640164	0.355029937	0.178651019	0.081263998	0.371603741	0.677595236	0.25979461	-0.011356597	0.072903792	0.375111723	0.275168032	0.302960723	0.06976961	0.129949273	0.133831827	0.227524977	0.543216629	0.038295382
RP11-430G23	SPATA6	1	1p33	48579415	48740189	0.12727837	0.081224191	0.110517743	0.213760962	0.045362408	0.19946707	-0.114827476	0.001486749	0.219816549	0.112069715	0.011432149	0.041723317	0.096437555	0.078470933	-0.011069981	0.122788743	0.165792034	0.213266972	-0.072752943	0.067553266	0.281983419	0.211883977	0.079381298	0.043225642	0.309472654	0.593195039	0.159578131	-0.042093525	0.068102631	0.362823834	0.235006776	0.187054521	0.008398246	0.069465978	0.0706349	0.089862437	0.388841246	-0.019711472
RP11-93C10	FLJ11588	1	1p33	48769151	48938811	0.12288219	0.009465957	0.068096482	0.121934043	0.04901117	0.125281895	-0.113174654	-0.047979495	0.15851359	0.119634864	-0.054645476	-0.01133851	0.085978267	0.069435124	-0.132038525	0.074106965	0.168492085	0.118010797	-0.088803491	-0.00104052	0.214469087	0.199704099	0.004597228	0.03977015	0.230704763	0.535750755	0.141762153	0.009512835	0.07077106	0.310733667	0.251617645	0.146264856	-0.052668781	0.054570733	0.054969273	0.042844479	0.335047363	-0.069839729
RP11-715D13	FLJ11588	1	1p33	48890878	49072881	0.106243139	0.02265405	0.064866579	-0.099144627	0.004815718	0.107012178	-0.118741756	-0.058801275	0.083867059	0.127705308	-0.065488235	0.005265923	0.070749441	0.082057398	-0.098710806	0.09653419	0.190584281	0.092547421	-0.067743824	-0.021076798	0.084286481	0.164511499	-0.013068826	0.091967619	0.298941699	0.43068429	0.064125565	0.018269578	0.044932144	0.288687517	0.2622332	0.184740405	0.046773936	-0.003948158	0.079033542	0.07633461	0.339462562	-0.039621528
RP11-353J23	FLJ14442	1	1p33	49118762	49296259	0.132785032	-0.03200058	0.092535667	-0.031814621	0.059131897	0.115211288	-0.102147921	-0.081523524	0.161287454	0.126126847	-0.024507218	0.017127965	0.112104259	0.110052262	-0.114382329	0.114420162	0.228592627	0.125337976	-0.058896667	0.054991128	0.070046705	0.134035323	-0.047276181	0.134132659	0.319084279	0.390151046	0.169046071	0.042819188	0.078826403	0.308187411	0.251047114	0.200622374	0.05168763	-0.041582431	0.104428786	0.058206214	0.304310991	-0.017259512
RP11-421N22	N0421N22	1	1p33	49373434	49603182	0.102389915	-0.040158802	0.07916708	-0.013552809	0.095458855	0.052320563	-0.149110758	-0.081523524	0.11646617	0.121895474	0.002446285	0.008929332	0.070268583	0.077174268	-0.073994289	0.114420162	0.214900847	0.125337976	-0.021859944	0.074879261	-0.011049566	0.12780903	-0.105161936	0.134132659	0.271774261	0.38232536	0.18179891	0.090302307	0.078826403	0.269932022	0.253465534	0.179309663	0.001361379	-0.038301699	0.069819607	0.038357531	0.197539141	-0.040774797
RP11-558D23	MST1	1	1p33	49615915	49791164	0.116969945	0.106248555	0.10634447	0.067456393	0.129071697	0.086265606	-0.147005149	-0.047573739	0.104303682	0.134111959	0.038620545	0.079347652	0.112388366	0.105206589	-0.04011971	0.145492256	0.242234122	0.159221545	0.025693437	0.118411663	0.025191349	0.196713086	-0.061405253	0.152835791	0.318422678	0.366661982	0.251292702	0.150214695	0.066854903	0.268088374	0.253585664	0.294561357	0.020512982	-0.005117362	0.097923536	0.146629485	0.274355633	0.004718369
RP11-145E23	N0145E23	1	1p33	49758135	49944084	0.135127054	0.137481622	0.195694931	0.042796597	0.146573447	0.110118869	-0.129287289	-0.015402101	0.169657329	0.136251399	0.070480893	0.084968028	0.122228023	0.109775167	-0.002952173	0.201674563	0.21480055	0.205594068	0.065259911	0.150067597	0.121668531	0.253956325	-0.049566918	0.187155885	0.360657549	0.350875222	0.267810205	0.176832477	0.043350077	0.30670422	0.231961568	0.402035988	0.143584018	0.022559591	0.126616722	0.128255507	0.301536141	0.050407428
RP11-680C11	ELAVL4	1	1p33;1p32.3	50271832	50453162	0.162226265	0.095785276	0.224134882	0.141102437	0.180529961	0.092789382	-0.140586135	-0.004580321	0.235739681	0.101203805	0.083905626	0.025758356	0.11031717	0.063092563	-0.123818105	0.134417418	0.209987543	0.155343903	0.046011408	0.171086255	0.241697727	0.340074002	0.012468454	0.1555219	0.306534557	0.36368662	0.416565056	0.164912255	-0.003693576	0.274809433	0.189607997	0.459038099	0.143190672	0.036212109	0.149042334	0.18702146	0.321667422	-0.00452732
RP11-670L22	ELAVL4	1	1p33;1p32.3	50325852	50539011	0.190928112	0.188064643	0.27145753	0.154461057	0.194226182	0.138634452	-0.148586351	0.069836286	0.251982815	0.141936327	0.086709996	0.039315646	0.123209204	0.131812635	0.106026323	0.134417418	0.227133541	0.155343903	0.06168737	0.187809312	0.257082206	0.411691755	0.067841165	0.136392685	0.325890415	0.384981071	0.385043055	0.197286226	-0.008718779	0.328317974	0.231071727	0.505113995	0.204231662	0.131370188	0.157422626	0.222922517	0.404494895	-0.012282635
RP11-183G22	DMRTA2	1	1p32.3	50450816	50617277	0.141967168	0.011207231	0.172120137	0.137861725	0.150852952	0.121746825	-0.142635354	0.073323049	0.181147308	0.120310719	0.045687871	0.031023463	0.075943081	0.118057382	0.052470872	0.161670442	0.183929244	0.199854141	-0.027956474	0.118917909	0.251793902	0.309457853	0.057820385	0.13125089	0.278267788	0.335683649	0.297154536	0.218657524	0.015486812	0.3197221	0.193514968	0.459973347	0.16167161	0.115107159	0.122473243	0.190051608	0.380319681	0.002703532
RP11-367O3	DMRTA2;FAF1	1	1p32.3	50551114	50737241	0.097327238	-0.111739409	0.210521648	0.071589324	0.172564384	0.046512276	-0.114357209	0.069697743	0.183576222	0.065673328	0.002978882	0.024052891	0.062273171	0.124788107	0.013921447	0.085205506	0.090784261	0.153177266	0.048729236	0.128669686	0.270506854	0.237770504	0.098012232	0.081913517	0.24845154	0.249686968	0.169978467	0.139949934	-0.023738287	0.312020992	0.148358774	0.34817936	0.192331506	0.157336127	0.078808416	0.087199045	0.325296145	0.010769786
RP11-544H17	N0544H17	1	1p32.3	50700181	50913099	0.041876526	-0.085592163	0.086041627	-0.054660327	0.109658873	0.04100435	-0.166625045	-0.042890238	0.051925503	0.024626402	-0.030388862	0.016516712	0.009212147	0.109720443	-0.098818525	0.027253025	0.053917263	0.095601359	-0.050850069	0.039165766	0.13194994	0.171043296	0.09684367	-0.005141794	0.173578866	0.226822364	0.039958039	0.129665187	-0.047543006	0.216517905	0.07125414	0.211674346	0.062895985	0.113004604	-0.005400648	0.059762337	0.18727927	0.011951086
RP11-670L5	N0670L05	1	1p32.3	50815487	50987516	-0.024515953	-0.104674631	0.025146101	-0.040398051	0.076985767	-0.024214687	-0.187148234	-0.042890238	-0.007671556	-0.021593634	-0.04799236	0.044493662	-0.022355939	0.117040709	0.067031603	0.027253025	0.002799645	0.095601359	-0.081794336	0.003038437	0.061979615	0.132196142	0.044639127	-0.005141794	0.190063612	0.257006544	-0.106931846	0.131026031	0.001147479	0.190187226	0.045767662	0.168386225	0.108751642	0.100899213	-0.072750601	0.020355979	0.065977714	0.030245754
RP11-480P12	FAF1;CDKN2C	1	1p32.3	51006605	51196238	-0.073903564	-0.124102295	0.003692064	0.042114924	-0.043088889	-0.033442002	-0.222867221	-0.118353376	-0.029664182	-0.070461857	-0.074717674	0.046634589	-0.053336861	0.087822717	-0.087454999	0.0505573	0.007386722	0.14299303	-0.088479164	-0.058406156	0.054915531	0.134486869	0.028076911	-0.005141794	0.05734697	0.258501905	-0.0416206	0.138468981	0.037871854	0.208626879	0.004255262	0.180136098	0.107551473	0.049236976	-0.0911729	-0.007801002	0.010634355	0.023905846
RP11-278J17	N0278J17	1	1p32.3	51157177	51312830	-0.042674879	0.002445895	0.092894726	0.040452444	-0.002034601	-0.029147644	-0.192508864	-0.141652657	0.071234732	-0.044604876	-0.031870536	0.089379824	-0.02819449	0.101366537	0.012406904	0.023304276	0.032798879	0.098482792	-0.021506212	0.031175959	0.073657992	0.206714512	0.081298454	0	0.103458309	0.297716646	-0.011726416	0.091163044	0.013666263	0.24339115	-0.012261041	0.228139846	0.181565563	0.021360577	-0.075961998	0.052056897	0.026880995	0.042517548
RP11-682P18	RNF11;EPS15;C1orf34	1	1p32.3	51443783	51631936	-0.056504423	-0.084570307	-0.049806971	-0.016089905	-0.113371606	-0.06358358	-0.29022822	-0.212199116	0.010681443	-0.053873361	-0.061624469	0.020291876	-0.088477169	0.037587853	-0.10673062	0.023304276	0.060647485	0.003740194	-0.198643775	-0.062791087	-0.065194416	0.145478326	0.003717819	-0.012399762	0.006932974	0.313406426	0.000307629	0.151085295	0.034883529	0.191401314	-0.068435888	0.191318693	0.124729587	-0.107415493	-0.09804148	0.020830398	-0.085855309	-0.059518988
RP11-88E11	OSBPL9	1	1p32.3	51741990	51961371	-0.060265276	-0.131712469	0.005239363	0.070771518	-0.107128151	-0.067083903	-0.299730999	-0.123581685	0.047303405	-0.035658179	-0.046006018	0.020291876	-0.069177508	0.028381306	-0.057645785	0.023304276	0.090122559	0.003740194	-0.172558339	-0.021994398	-0.018377544	0.13936356	0.022017142	-0.012399762	0.078549882	0.358431395	0.106341962	0.131765071	0.055949799	0.245669292	-0.009596142	0.245979618	0.173669665	-0.044703605	-0.052291517	0.166309044	0.071635113	-0.06200043
RP11-350N19	OSBPL9;NRD1	1	1p32.3	51896962	52074114	-0.029743968	-0.103334724	0.058260962	0.088664542	-0.049486706	-0.032244852	-0.288231773	-0.166042855	0.059947815	0.019112723	-0.006105329	0.03361619	-0.070755725	0.055967633	-0.126968524	0.117935896	0.141839367	0.003740194	-0.133124468	0.069239832	0.006825117	0.150806115	0.057211375	-0.012399762	0.090389115	0.390307471	0.13850665	0.152925804	0.091216543	0.308329349	-0.018150412	0.281043311	0.180908408	-0.023617211	0.003955526	0.217232564	0.178734468	-0.071015812
RP11-469M21	RAB3B;NRD1	1	1p32.3	52017856	52126759	-0.014586065	-0.099389089	0.104313946	0.050661494	0.085821594	-0.026842948	-0.233056163	-0.180829197	0.085995751	-0.003685429	0.02607723	0.006349337	-0.068221531	0.051891472	-0.155721802	0.108763359	0.136531784	-0.021188034	-0.079965731	0.145985869	0.052677799	0.162059679	0.070930439	-0.012399762	0.214696508	0.415789715	0.128048325	0.130221584	0.054218217	0.288597051	-0.066878022	0.326978299	0.198278609	-0.077268159	0.057024042	0.270787561	0.164632937	-0.100987178
RP11-87O13	RAB3B;NRD1	1	1p32.3	52030976	52190551	-0.039764079	-0.05988813	0.093683928	0.075991337	0.062476136	-0.014249678	-0.245354355	-0.219691856	0.008576578	-0.051298912	-0.025920358	0.016736489	-0.115358694	-0.005449208	-0.183985717	0.108763359	0.089201943	-0.006629838	-0.097105964	0.063623457	0.052064923	0.208006794	0.050231577	-0.012399762	0.221900408	0.350022254	0.149288567	0.114348856	0.044937619	0.252214336	-0.076756905	0.321464181	0.132854287	-0.098871302	0.032906139	0.224642585	0.133969116	-0.147842355
RP11-91A18	MGC20419;MGC23908;RAB3B;TLP19	1	1p32.3	52080632	52253720	-0.050559412	0.077903018	0.19066305	0.075991337	0.113665325	-0.010980472	-0.242006921	-0.181639097	0.072768018	-0.096878704	0.075123076	0.036326892	-0.099390753	0.00220824	-0.105411445	0.127875303	0.09610613	0.072199922	-0.009181199	0.16087994	0.089160863	0.205562435	0.084946441	0.006728526	0.23790847	0.374569424	0.127228401	0.101487268	0.006957009	0.285143737	-0.03645282	0.381539733	0.132434754	-0.05805015	0.073497444	0.254311592	0.214982835	-0.098878725
RP11-66G13	MGC20419;MGC23908;RAB3B;TLP19	1	1p32.3	52124879	52288741	-0.065584067	0.13948443	0.144110167	0.091752123	0.11956864	-0.036967091	-0.254356719	-0.230477635	0.048344657	-0.174346475	0.086327551	0.044447479	-0.098708935	-0.066073104	-0.051036481	0.156910909	0.067489159	0.063450829	-0.037164804	0.133784453	0.096903734	0.181885873	0.074438415	-0.016403177	0.166071083	0.325340445	0.127356804	0.051614193	0.00167725	0.253934093	-0.017660629	0.317674315	0.115847814	-0.131336679	0.076603122	0.149230188	0.092159997	-0.115179908
RP11-601F17	ZFYVE9	1	1p32.3	52355360	52526779	-0.131237642	0.094706733	0.045874363	0.069705102	0.033869257	-0.107448476	-0.282154587	-0.262398977	-0.005719443	-0.204772879	0.04510578	0.031123165	-0.134536725	-0.114448174	-0.088872792	0.052697086	-0.024898222	0.063450829	-0.113166326	0.048958238	0.034108205	0.147861222	0.059689262	-0.016403177	0.091024854	0.240679323	0.00322281	-0.008455014	-0.046329589	0.175386344	-0.020524839	0.247775763	0.040473252	-0.15138676	0.01646186	0.077644355	-0.068948841	-0.1609003
RP11-155O18	ZCCHC11;KIAA1836;FLJ14936;ORC1L;ZFYVE9	1	1p32.3	52468292	52659407	-0.107408266	-0.00806829	-0.079731154	-0.009847605	-0.003910874	-0.116510509	-0.328554959	-0.252926238	-0.041271917	-0.169125835	0.093638615	0.007005146	-0.142160304	-0.134640959	-0.161771988	0.049529285	-0.004536124	0.02762358	-0.210217938	-0.001485497	0.020251913	0.142980089	0.079511595	0.004718398	0.022996186	0.185407474	-0.074779025	0.070942709	-0.051359231	0.112039251	0.027481619	0.17771833	-0.02049402	-0.107479031	0.005022484	0.001360399	-0.11291067	-0.108013395
CTD-2130O1	ZCCHC11;MGC52498;GPX7	1	1p32.3	52710619	52837861	-0.149286992	-0.130086219	-0.17116197	-0.021895085	-0.034384676	-0.116510509	-0.407975066	-0.194251061	-0.114527046	-0.207635914	0.033920302	-0.037835057	-0.181490579	-0.195068979	-0.224294337	0.049529285	-0.038283984	0.013065384	-0.282708321	0.007418551	-0.038035234	0.096203201	0.058292357	0.008275887	-0.115608923	0.136013401	-0.169317572	0.020469492	-0.042078633	0.043898139	0.018790745	0.113822978	-0.070137668	-0.097657787	-0.02694461	-0.110425609	-0.224062303	-0.073451111
RP11-452I17	FLJ13456;MGC52498;GPX7;FLJ12439	1	1p32.3	52762774	52946601	-0.158732118	-0.238968145	-0.193729834	-0.044413938	-0.030475595	-0.120045765	-0.395315271	-0.253809624	-0.128067964	-0.202108144	-0.01093495	-0.053482212	-0.220072926	-0.237843209	-0.228259711	0.003701545	-0.06077718	-0.022449562	-0.295072124	-0.028961373	-0.06038208	0.146089087	0.038621415	0.001547361	-0.122673513	0.13513441	-0.189876095	0.02317443	-0.014998193	0.017100299	0.009716779	0.121690272	-0.083190749	-0.121827456	-0.062230702	-0.099666974	-0.213892331	-0.097605245
RP11-537L8	FLJ13456;ECHDC2;LOC440590	1	1p32.3	52901163	53102966	-0.109311847	-0.200116155	-0.084310454	0.052663251	0.01765489	-0.090216681	-0.297242988	-0.204971086	-0.039967609	-0.148148892	-0.01492593	-0.061602799	-0.180325322	-0.142956522	-0.118402396	0.028000215	-0.016304718	-0.013700469	-0.181591386	0.024049002	0.011351838	0.210900671	0.076651489	0.024679064	-0.096999011	0.070818064	-0.1841791	0.072427499	0.003737209	0.020387888	0.004600493	0.170693522	-0.093596459	-0.133318327	-0.013740565	-0.039631557	-0.052872568	-0.081304063
RP11-712H4	FLJ13456;ECHDC2;LOC440590;SCP2	1	1p32.3	52991378	53179443	-0.044712771	-0.151447256	-0.025107908	0.042554971	0.035362697	0.008978481	-0.26335891	-0.140388125	0.034499953	-0.174419028	0.026963089	-0.069600835	-0.152887695	-0.114234917	-0.056528956	0.037582418	0.061450264	-0.013700469	-0.103544576	0.081825241	0.10650239	0.198664286	0.09868475	0.084555622	-0.019615293	0.079939486	-0.093206733	0.119937492	0.003737209	0.064975537	0.00556256	0.196777116	-0.034606329	-0.105560272	0.030837755	-0.015931754	0.085121733	-0.011756065
CTD-2235M4	SCP2	1	1p32.3	53110722	53237875	-0.095213121	-0.043749052	-0.026500403	0.07622047	-0.013824766	-0.047738656	-0.280741504	-0.190238808	-0.022277434	-0.23661744	-0.057778028	-0.050310133	-0.184296679	-0.165748507	0.01861697	-0.012962012	-0.010373473	-0.03840651	-0.122738824	0.037583684	0.108962426	0.194756254	0.044666334	0.081452838	-0.003157188	0.054336453	-0.020331725	0.037744096	-0.045077678	0.051945046	0.001557552	0.121073603	-0.116764813	-0.136143603	-0.049735322	0.030362809	0.123108759	-0.083427167
RP11-627G19	PODN;SLC1A7;SCP2	1	1p32.3	53119517	53301378	-0.045477179	0.090816295	0.067564369	0.124983138	0.030812286	-0.024998712	-0.19637525	-0.213385265	0.099537281	-0.16648251	0.034261779	-0.015454895	-0.105526574	-0.043845093	0.102942799	0.00797425	0.06758118	0.02336356	0.018138391	0.10496404	0.276040992	0.323953094	0.085885174	0.10120432	0.120550277	0.110196084	0.073736976	0.091105663	-0.052981221	0.163892051	0.101400493	0.217300277	-0.008591501	-0.087895551	-0.016854187	0.220725299	0.290578099	-0.068044558
RP11-562F12	PODN;SLC1A7;CPT2;FLJ20580;MAGOH;SCP2	1	1p32.3	53213951	53417029	0.033243471	0.211476702	0.116944132	0.213829676	0.100631371	0.041925205	-0.126055766	-0.166583415	0.145522537	-0.109598224	0.069346993	0.038513886	-0.053451929	0.011466233	0.161428807	0.029001128	0.104970338	0.044126933	0.062714222	0.167579551	0.354654071	0.462770868	0.126163322	0.10120432	0.170860488	0.145050945	0.138065085	0.064479992	-0.048491095	0.2504933	0.167954524	0.314914827	0.024834478	-0.038038012	0.049410784	0.263223299	0.323109295	-0.019138931
RP11-29L6	LRP8;CPT2;FLJ20580;MAGOH	1	1p32.3	53378564	53560741	0.040096536	0.209459364	0.068296619	0.163186734	0.114128117	0.075391414	-0.149555039	-0.2013521	0.134710487	-0.081045387	0.099200174	0.091723542	-0.064125806	0.021455798	0.177080483	0.007620724	0.097626722	0.142438047	0.054873106	0.181352245	0.35414021	0.456012255	0.147089951	0.10120432	0.226949544	0.193546892	0.177858563	0.002766302	-0.082384704	0.323669473	0.208459114	0.387656048	0.028712663	0.078620188	-0.003763521	0.273812085	0.397861876	0.01459559
RP11-351E14	LRP8;FLJ20580;MAGOH	1	1p32.3	53393458	53598814	0.092186166	0.254432982	0.112129138	0.175126975	0.124078993	0.080841598	-0.157444732	-0.234855121	0.116065777	-0.035046398	0.063059099	0.07061488	-0.044480824	-0.003059316	0.113216917	0.007620724	0.115561051	0.116186997	0.050954874	0.195165032	0.362677516	0.55621725	0.147425306	0.041327762	0.234710845	0.171966174	0.284741071	0.009334393	-0.137241328	0.352469175	0.199104726	0.441706524	-0.000134853	0.080023394	-0.006561342	0.318542458	0.438057112	-0.038329644
RP11-809G7	GLIS1;DMRTB1	1	1p32.3	53540426	53748672	0.132518944	0.230451354	0.17114088	0.228327662	0.162652361	0.145270862	-0.120932103	-0.184284194	0.185246059	0.028108338	0.091336521	0.100568123	-0.025398511	0.029530394	0.075551325	0.039574285	0.15556316	0.193297141	0.083671633	0.252764723	0.332481106	0.535151349	0.183093378	0.023308971	0.248452223	0.234480268	0.278159333	-0.013895109	-0.080124028	0.407143992	0.210989415	0.502986815	0.10955396	0.093922992	0.044466327	0.346287303	0.416387903	0.021297177
RP11-96E15	GLIS1;DMRTB1	1	1p32.3	53627686	53807634	0.129744487	0.179711676	0.165823913	0.156549155	0.146663788	0.157534752	-0.149218574	-0.225773907	0.165401503	0.041455801	0.053984892	0.065712885	-0.025394076	0.015455882	0.052212111	0.044228264	0.141667738	0.131527072	0.022867758	0.203458128	0.261956999	0.462020655	0.179241979	0.05612533	0.276649136	0.31031453	0.312965947	-0.033094284	-0.072220485	0.366352137	0.165904252	0.483491793	0.055473552	0.088253659	0.052369143	0.30460367	0.386620512	0.005914568
RP11-48C4	FLJ10407;GLIS1	1	1p32.3	53852720	54021059	0.095114107	0.071592936	0.164215952	0.09022147	0.097843736	0.199317443	-0.227037503	-0.193529728	0.183381047	-0.023585546	0.073366689	0.024102959	-0.03321747	-0.032110578	0.046581792	0.049917183	0.108334	0.111100362	0.026460373	0.208205036	0.290878652	0.305351551	0.173518804	0.073672239	0.3174755	0.253757234	0.316617972	-0.107291484	-0.077962512	0.34759367	0.131793475	0.436244959	0.024712059	0.000299504	-0.006422992	0.357102428	0.357740546	0.00015286
RP11-187B22	FLJ10407;MGC8974;DIO1;DJ167A19.1;C1orf41	1	1p32.3	53987499	54166886	0.012745215	0.021039449	0.076075988	-0.015407629	-0.0601025	0.138684431	-0.27475695	-0.229135219	0.063378885	-0.105698839	-0.031181258	-0.053720948	-0.129852496	-0.118475951	-0.127520054	-0.03732095	0.017129396	-0.027507206	-0.085768254	0.1454668	0.166993274	0.24894963	0.063614295	0.033616009	0.26815702	0.215154823	0.20833941	-0.143785205	-0.09958742	0.233901404	0.022789508	0.323269161	-0.004348461	-0.116499857	-0.042195663	0.264707725	0.144347112	-0.076371894
RP11-195G13	FLJ32112;MGC8974;C1orf8;DIO1;DJ167A19.1;C1orf41;LOC388633	1	1p32.3	54039750	54231973	-0.037753518	-0.043483055	0.004033379	-0.006190233	-0.140507243	0.119292327	-0.300695982	-0.235320478	0.047735351	-0.1135714	-0.051417098	-0.063514687	-0.158147974	-0.08744034	-0.072592446	-0.032514134	-0.00757985	0.048293337	-0.157209489	0.093758208	0.120380636	0.124680393	0.045692599	0.039787611	0.278473974	0.335826449	0.19392031	-0.173674009	-0.024283768	0.169000097	0.058045152	0.204128927	-0.009661965	-0.137367676	-0.042462145	0.309136904	0.096290584	-0.025691317
RP11-431J10	MGC8974;C1orf8;DIO1;DJ167A19.1;C1orf41;LOC388633	1	1p32.3	54057156	54228861	-0.081465599	-0.078722617	0.008327498	-0.058013641	-0.110225664	0.028785739	-0.258038746	-0.184498177	0.018019676	-0.190866064	-0.040542336	-0.114510389	-0.176169032	-0.076044397	-0.109021557	-0.001323864	-0.011901138	0.002265703	-0.200400838	0.044827058	0.171320049	0.17436805	0.062423115	-0.003801551	0.248251601	0.264324035	0.117246052	-0.165091629	-0.054054583	0.074435784	0.047485512	0.157302586	-0.035433653	-0.161091456	-0.061138664	0.313930819	0.092139987	-0.090684641
RP11-92H3	N0092H03	1	1p32.3	54460877	54654714	-0.062248039	-0.065179855	-0.019575225	-0.09867967	-0.136185917	-0.006218094	-0.287452465	-0.119862006	0.033437872	-0.232240179	-0.022643192	-0.119956616	-0.169038506	-0.075324024	-0.207461411	-0.026914105	-0.01032653	0.002265703	-0.180162422	0.092911525	0.136379081	0.180949717	0.091765861	-0.059926881	0.237516843	0.278066733	0.146311455	-0.151291885	-0.054054583	0.119970369	0.017042294	0.066782729	-0.000851131	-0.189871312	-0.020590924	0.305142504	0.120564982	-0.153945836
RP11-433C3	THEA	1	1p32.3	54599175	54780000	-0.07837172	-0.013672177	-0.072483061	-0.09867967	-0.128847057	-0.076267201	-0.250527795	-0.119862006	-0.008782709	-0.170966394	-0.070497818	-0.123993618	-0.178552679	-0.02136505	-0.183900927	-0.047346914	0.021313142	0.067529711	-0.24550285	0.064937785	0.131672247	0.180906745	0.041808433	-0.07747379	0.218859783	0.375491955	0.193544256	-0.074055177	-0.045363732	0.206660363	4.64668E-05	0.009448115	0.095934523	-0.143799386	0.01390871	0.231213208	0.205939261	-0.154679559
RP11-154H10	MGC27169;FLJ46354;TTC4;THEA	1	1p32.3	54726307	54899078	-0.018100245	0.000290597	0.023144375	0.013888862	-0.037408622	-0.072398845	-0.261761106	-0.068741081	0.076649001	-0.127970058	-0.004574249	-0.108698282	-0.141874797	-0.017594229	-0.175803956	0.007937346	0.066217142	0.190791625	-0.163209902	0.132295905	0.206082505	0.180870531	0.092917064	-0.026084277	0.238126115	0.452971652	0.219820592	-0.029085301	-0.028489069	0.22880277	0.033703115	-0.027513002	0.156613515	-0.09979351	0.03530434	0.270653038	0.272870753	-0.111889325
RP11-240D10	MGC27169;FLJ46354;TTC4;THEA	1	1p32.3	54737524	54899065	-0.004948274	0.110545775	0.049107368	-0.056337377	0.067123122	-0.104663459	-0.226150192	-0.078918679	0.085345164	-0.1696204	0.017997	-0.040949277	-0.131957768	-0.021593163	-0.240170819	-0.022902988	0.062473962	0.171256271	-0.102054021	0.22462282	0.230988807	0.298915855	0.117482934	-0.032255878	0.258497438	0.408802532	0.117613045	-0.065285696	-0.044619972	0.24976909	0.067900947	0.014952796	0.155436725	-0.152030127	0.039323602	0.236053617	0.252353128	-0.12099057
RP11-425H22	FLJ20619;DKFZp727A0;FLJ46354;TTC4	1	1p32.3	54809215	54981586	0.084423776	0.116588762	0.068037706	0.001759653	0.063842862	-0.027036851	-0.25366835	-0.078918679	0.154008488	-0.181634435	0.050537211	-0.048067771	-0.063880124	-0.044482535	-0.145814515	-0.069774271	0.026791599	0.190151098	0.015471678	0.356662631	0.23094596	0.322978732	0.109986801	0.054134183	0.306686583	0.505345534	0.226052412	-0.054755101	-0.03756979	0.326915658	0.089121713	0.033859546	0.189394565	-0.141435584	0.057863033	0.204228009	0.328142024	-0.082442849
RP11-275N17	FLJ20619;FLJ40201;DKFZp727A0;DHCR24;TTC4	1	1p32.3	54901952	55060955	0.075881417	0.107560675	0.039729395	0.003045359	0.068431135	-0.080103145	-0.189664985	-0.156681807	0.147612015	-0.149785329	0.037806574	-0.053404688	-0.057252511	-0.030177155	-0.102079287	-0.131140004	0.031028308	0.123462867	-0.031047317	0.299956156	0.184950037	0.227842055	0.081926502	0.062085396	0.247123712	0.415841873	0.146970454	-0.022463756	-0.057389457	0.266599345	0.120817199	0.045271619	0.154411657	-0.126438411	0.012588851	0.172017855	0.274407178	-0.049023259
RP11-12C17	FLJ40201;LOC199964;DHCR24	1	1p32.3	54981587	55170384	0.073714178	0.140771902	0.012673234	0.029408177	0.060560464	-0.060467616	-0.174639947	-0.156681807	0.076037214	-0.177372681	0.012846636	-0.064049545	-0.037542377	-0.09268017	-0.139607448	-0.110707195	0.023544885	0.058198858	-0.07538352	0.278505901	0.181545548	0.263841076	0.11228137	0.062085396	0.16306833	0.362380214	0.094944028	-0.073247432	-0.08066859	0.192889182	0.155010494	0.021487936	0.089419983	-0.074679343	-0.029108181	0.137676448	0.187157862	-0.048289536
RP11-12C19	FLJ40201;LOC199964;DHCR24	1	1p32.3	55006634	55170384	0.108393109	0.171330366	-0.011242759	-0.004579902	0.094706004	-0.011102854	-0.174280512	-0.201513132	0.049248718	-0.121237978	0.019890813	-0.068513405	0.008279572	-0.060550719	-0.082866084	-0.106072412	0.088438697	-0.021460966	-0.128031769	0.236623155	0.170847238	0.300103414	0.11085685	0.072695696	0.133710311	0.36499811	0.205341719	-0.004936509	-0.030243355	0.248545668	0.202383184	0.01709326	0.076762954	-0.112929889	0.009292213	0.138820646	0.179464298	-0.12450583
RP11-627J9	USP24;LOC199964;BSND;PCSK9	1	1p32.3	55119895	55291123	0.104083408	0.089697067	0.011464811	0.016280105	0.064023086	0.006250849	-0.177241708	-0.139546652	0.052715394	-0.013855851	0.0115237	-0.059175143	0.02733507	-0.047504556	-0.150419464	-0.082692764	0.093183708	-0.004159879	-0.153930413	0.114456875	0.100500823	0.249389065	0.040812696	0.128184102	0.04628559	0.42151443	0.206219822	0.041316197	0.039354931	0.196507576	0.216059668	-0.058703562	0.098219957	-0.008555938	0.005017813	0.057610211	0.162915448	-0.120930456
RP11-387E3	N0387E03	1	1p32.3	55421320	55565081	0.077229485	0.147105386	-0.017443237	-0.034034225	0.056390745	0.001040808	-0.198231585	-0.139546652	0.040637603	0.095304195	-0.012540982	0.014166229	0.024138303	0.009929324	-0.164589776	-0.072424864	0.169313256	0.045866526	-0.200421808	0.080773424	0.046864871	0.225295922	0.030606689	0.108003316	0.106434597	0.438464252	0.25730158	0.073912306	0.048070596	0.290373867	0.243203802	-0.021505571	0.100109637	0.028066077	0.030377151	0.02266653	0.161866283	-0.099016202
RP11-791G4	N0791G04	1	1p32.3	55477591	55674132	0.020271086	0.170832884	0.000204825	0.073742704	0.060840423	0.082568208	-0.222117515	-0.059918739	0.030601127	0.158317233	-0.028470845	0.030041419	0.047823345	0.00389357	-0.168188895	0.038314939	0.164840948	0.198834482	-0.213410128	0.108636201	0.11274652	0.268400518	0.012883407	0.148754612	0.174250041	0.524158379	0.276824316	0.054017204	0.115044199	0.305082098	0.268372765	-0.045980352	0.091634538	0.038368564	0.075929859	-0.03331675	0.137773034	-0.053904078
RP11-395E5	N0395E05	1	1p32.3	55620241	55788618	0.016304178	0.081808958	-0.00115191	0.038298518	-0.012450557	0.091942896	-0.241540609	-0.050043803	0.061442632	0.25862928	-0.016285296	0.057800257	0.100114349	0.085948767	-0.157542777	0.037181451	0.211356245	0.255697378	-0.210548908	0.048144767	0.052617944	0.175287671	0.017762342	0.180474303	0.218436863	0.554773565	0.217344648	0.147738518	0.178362637	0.232464309	0.306872509	-0.075374721	0.067546897	0.057872088	0.125359577	-0.039817395	0.092539405	-0.030964783
RP11-365M18	N0365M18	1	1p32.3;1p32.2	55767302	55951125	-0.064460415	0.081709057	0.034372662	0.092149129	0.00507244	0.09508493	-0.192247359	0.014040772	0.1077276	0.260388398	0.026093225	0.071583032	0.138042932	0.123679544	-0.152873703	0.032546668	0.206515185	0.252391742	-0.140876431	0.107261499	0.09056172	0.197432018	0.037773927	0.158530718	0.32821101	0.590846997	0.149522953	0.158372811	0.153125615	0.232854674	0.358866598	-0.009840431	0.090576253	0.112852152	0.143370212	0.003551903	0.13255692	0.045251511
RP11-447E4	N0447E04	1	1p32.2	55928053	56105018	-0.152928869	0.083110808	0.026855352	0.112654815	0.011830793	0.098154044	-0.158532264	0.079780746	0.0949767	0.219731391	-0.006571215	0.070377167	0.093020208	0.085832582	-0.100556983	0.077828025	0.1999363	0.225312379	-0.171079559	0.175904072	0.11586695	0.098113426	0.021524318	0.128394088	0.404492059	0.495203126	0.097275778	0.152736343	0.095875451	0.285463816	0.336759122	0.096680362	0.087787626	0.102227302	0.131898596	-0.073164501	0.083695566	0.064239013
RP11-306P2	N0306P02	1	1p32.2	56116985	56282488	-0.257802269	0.036788667	0.010720356	0.206458516	-0.022596568	0.131094882	-0.134291008	0.087837785	0.065425721	0.219400385	-0.070930369	0.082389744	0.107970139	0.095882202	-0.170966639	0.074030329	0.163088771	0.227476224	-0.089686526	0.155627762	0.216931269	0.075491795	0.036465165	0.140565398	0.311427855	0.421621188	0.064132596	0.150081603	0.116719015	0.141552202	0.325631621	0.041652433	0.064815133	0.167280844	0.139965667	-0.042053119	0.070283893	0.055616067
RP11-221L3	N0221L03	1	1p32.2	56165624	56323677	-0.287483469	0.049381613	0.063164812	0.209641532	-0.03188796	0.162673503	-0.079248065	0.085972999	0.097006275	0.170592038	-0.047486755	0.102961566	0.110738008	0.092348174	-0.09599798	0.02465626	0.186057067	0.141196499	-0.091473178	0.158738315	0.192403455	0.082599968	0.026365009	0.170012718	0.303439747	0.399565498	0.094746867	0.127697614	0.097273398	0.240079341	0.32397405	0.145816602	0.112022701	0.19460336	0.113477461	-0.018700811	0.129274273	0.059021242
RP11-769I7	N0769I07	1	1p32.2	56177699	56350902	-0.344107645	0.097021312	0.158468772	0.319715409	0.036022583	0.207218406	-0.075176831	0.059822267	0.142500993	0.187407894	-0.033505103	0.127020716	0.12179005	0.090114367	-0.091697389	0.064557878	0.156921713	0.158032214	0.00410766	0.215760544	0.251167271	0.13773172	0.025855621	0.175947992	0.276796141	0.333332151	0.124138868	0.107784126	0.086535475	0.28444057	0.327630027	0.169893843	0.120431226	0.201739068	0.107200271	0.019287773	0.221539309	0.043519037
RP11-613A17	N0613A17	1	1p32.2	56294107	56442560	-0.410138841	0.064943819	0.084675222	0.209606067	-0.024830257	0.174364679	-0.071258495	0.011566806	0.070725717	0.075298921	-0.113486566	0.147568113	0.060022788	0.055518193	-0.096949492	0.012309201	0.086701285	0.166892378	-0.03456759	0.127871659	0.117570076	0.014167902	-0.042866496	0.175832268	0.215432148	0.219855001	0.078327536	0.01137018	0.116250223	0.224943992	0.289983592	0.160295158	0.071283184	0.212050218	0.059956587	-0.053383148	0.138566329	-0.055461417
RP11-606D16	N0606D16	1	1p32.2	56407231	56568301	-0.422767463	0.061133089	0.093204694	0.292713806	-0.0042714	0.227523142	-0.079541991	-0.079894163	0.085390636	0.074937	-0.0426669	0.161339503	0.125830558	0.084633147	-0.02704339	-0.008211844	0.092079234	0.146656515	0.025720526	0.119692332	0.18606816	0.146706698	0.007947067	0.214974037	0.193341029	0.20631572	0.232893836	-0.001744767	0.140423774	0.232240732	0.334559877	0.134310505	0.092502403	0.256084818	0.082681267	0.068241015	0.265514231	-0.063908711
RP11-802D18	PPAP2B	1	1p32.2	56497146	56677503	-0.42245026	0.069472257	0.131719989	0.121710544	0.023622352	0.200124826	-0.10230317	-0.137005977	0.078669378	0.025407642	0.036501188	0.121280423	0.0925779	0.036847117	0.050237206	0.001962311	0.120610966	0.096067735	-0.016393665	0.042697913	0.090829644	0.112708391	-0.033607238	0.180182615	0.149844264	0.208511573	0.179247396	0.012569774	0.150583521	0.34415027	0.288083755	0.152886164	0.080282423	0.169236294	0.029431235	0.071423015	0.207216042	-0.055285765
RP11-147B11	PPAP2B	1	1p32.2	56630179	56795310	-0.392768438	0.015197085	0.133685652	0.02547413	0.032382315	0.174921364	-0.163639397	-0.137005977	0.039238041	0.055601432	0.040409491	0.116006151	0.075776068	0.055182497	0.099827168	0.027450083	0.160513434	0.154721542	0.000393309	0.001310225	0.135099926	0.129866113	0.001759787	0.18664114	0.16796898	0.170543718	0.239552749	0.005163692	0.18548064	0.280320154	0.298492257	0.115496167	0.093550545	0.183090438	0.025919379	0.026905208	0.228384737	-0.066012417
RP11-347O14	PRKAA2;PPAP2B;LOC199920	1	1p32.2	56745490	56938549	-0.37348041	0.122444539	0.075064207	-0.017098818	0.031278302	0.130139925	-0.163529175	-0.120730181	0.063135349	0.020794552	0.041582852	0.073241393	0.065679411	0.050520183	0.016421577	-0.011318048	0.17485376	0.163465937	-0.080934587	0.06102557	0.030069413	0.158616275	-0.019443854	0.170454826	0.241679586	0.215487562	0.165645982	0.037078033	0.140195064	0.212267367	0.276992974	0.152878389	0.205713168	0.1137845	0.039823942	0.001669753	0.188341268	-0.080894825
RP11-650C20	PRKAA2;LOC199920;C8A	1	1p32.2	56852961	57033315	-0.329735079	0.237833987	0.108735542	0.038600929	0.051883084	0.162802646	-0.207482182	-0.095635306	0.128617117	0.105156575	0.08559126	0.036351346	0.122058727	0.048152193	0.037721345	0.065673746	0.243717828	0.177861924	-0.034717181	0.125994696	0.10331632	0.25006889	0.01408588	0.271492389	0.272543979	0.278017531	0.19717912	0.165850249	0.134219798	0.258864564	0.285826711	0.174773683	0.275960033	0.096672584	0.06142571	0.038100577	0.261780272	0.04082784
RP11-367O1	LOC199920;C8A;C8B	1	1p32.2	56956736	57132308	-0.249317959	0.271263399	0.056773363	-0.079206073	0.035865691	0.093450244	-0.177747717	-0.072215361	0.143323076	0.050331961	-0.020359982	-0.014401011	0.089159544	0.03495373	0.100402245	0.072841389	0.188384979	0.177861924	-0.067074127	0.139046176	0.036824592	0.230798478	0.057343658	0.21106477	0.202653742	0.220672372	0.103726028	0.17148819	0.118777851	0.220549997	0.191135431	0.151883656	0.249256941	0.027262764	0.039375544	-0.039482306	0.077349287	0.023245936
RP11-123K23	DAB1;C8A;C8B	1	1p32.2	57033998	57218154	-0.223166639	0.328424882	0.074944533	0.074300534	0.087947745	0.146717232	-0.180577368	-0.012011589	0.173942628	0.134751152	-0.019259295	0.019873237	0.153685368	0.086740323	0.041740251	0.099330186	0.205668048	0.208993201	-0.103136999	0.246854642	0.048838661	0.261699069	0.098774061	0.285175498	0.328814853	0.241590578	0.121069643	0.202376117	0.131693668	0.159903164	0.268425739	0.15474625	0.245611952	0.006396101	0.089878942	-0.038997136	0.102216208	0.033492023
CTD-2005O9	DAB1;C8B	1	1p32.2	57126602	57262923	-0.228643031	0.328424882	0.073044137	0.18711074	0.127644319	0.151004146	-0.134428071	-0.012011589	0.207794138	0.125838931	0.018193852	-0.003291155	0.175801779	0.087214317	0.018984494	0.073842414	0.209106404	0.150339394	-0.035411817	0.290394563	0.083424968	0.266167985	0.101916528	0.200567142	0.292328869	0.269125481	0.042164069	0.244263799	0.134868765	0.160317724	0.261765639	0.146190438	0.247024282	0.018128756	0.1245089	0.099466308	0.03707807	0.025411657
RP11-367N23	N0367N23	1	1p32.2	57218937	57388741	-0.260320227	0.199991205	0.051479273	0.174519735	0.114470739	0.135935199	-0.151164271	-0.033545984	0.133150671	0.094845252	-0.018833803	-0.034189972	0.130066477	0.042506584	0.048029057	0.053841743	0.164423413	0.094794432	0.071422608	0.217194128	0.160806354	0.210341416	0.070412893	0.200998619	0.242444104	0.288763548	0.154605045	0.221593165	0.188846214	0.195875378	0.222988821	0.063325493	0.12260411	0.026652965	0.097139378	0.095366001	0.043665086	0.010958149
RP11-725A1	N0725A01	1	1p32.2	57351338	57533277	-0.309490369	0.053059396	0.062724875	0.153136655	0.133380741	0.10319389	-0.128416113	-0.047637867	0.092283645	0.089285216	-0.014991275	-0.017316592	0.13108022	0.086442113	0.044760691	0.008245086	0.147435287	0.100052139	0.047418939	0.153493187	0.19314166	0.189809062	0.050208553	0.083090041	0.219719724	0.281970584	0.175794712	0.108765179	0.172716699	0.182707636	0.177283254	-0.000523298	0.09005003	0.012939424	0.137839352	0.100766193	0.00514096	-0.035247703
RP11-711A19	N0711A19	1	1p32.2	57582941	57758901	-0.369935558	0.14802346	0.026640433	0.272848853	0.082697027	0.088827419	-0.139563945	-0.047637867	0.111405975	0.083492833	0.012259259	0.023001775	0.120048392	0.084427955	0.075680825	-0.011599648	0.151437618	0.188386062	0.029201981	0.067741576	0.23933375	0.213169522	0.066979662	0.108276558	0.217580925	0.313071334	0.049645573	0.100567748	0.208203908	0.254558987	0.163722577	-0.024490092	0.043378281	-0.028392827	0.136062814	0.148459343	0.10881852	-0.008995961
RP11-24B9	N0024B09	1	1p32.2	57593036	57757425	-0.394680993	0.162959498	0.003238738	0.215907436	0.057843234	0.071476967	-0.101655606	-0.058786864	0.116556417	0.046526839	0.031009416	0.038351785	0.108189483	0.113448246	0.267522356	-0.010563109	0.155572393	0.187931972	0.114428825	0.023264077	0.272421072	0.243341883	0.054186686	0.104245352	0.195339413	0.332126303	0.140559222	0.060793062	0.17774433	0.269332396	0.160862085	0.006237621	0.097123672	0.030717292	0.128783935	0.165932133	0.215308113	-0.030841125
RP11-15K14	N0015K14	1	1p32.2	57593750	57638814	-0.396431871	0.264491397	-0.001156362	0.176715736	0.053803361	0.060892138	-0.142799347	-0.016556048	0.073263309	0.051071438	0.004939246	0.047031205	0.091982234	0.120628338	0.194419447	-0.010563109	0.130510892	0.261141968	0.044872077	0.027749716	0.247850607	0.176275945	0.010163315	0.13756997	0.157013356	0.331352305	0.085606713	0.071131569	0.134934977	0.192123265	0.190389619	-0.005669047	0.039661881	0.004747335	0.108786623	0.082616789	0.303741609	-0.023858996
RP11-145H7	N0145H07	1	1p32.2	57768887	57935733	-0.409109101	0.315902517	0.017618768	0.167735806	0.06976144	0.100900356	-0.065683424	0.004978346	0.182161172	0.044256644	0.087528152	0.136250339	0.12032664	0.169410918	0.277283986	0.06991598	0.175900181	0.302567987	0.120619829	0.075218908	0.269550685	0.291782393	0.096246278	0.162033808	0.267100686	0.24190705	0.170238793	0.021311258	0.114972752	0.288184232	0.232174507	0.063203018	0.071395646	0.011961871	0.10466612	0.175886675	0.442499342	0.04902932
RP11-749L17	N0749L17	1	1p32.2	57798859	58001913	-0.363275753	0.32928555	-0.03187802	0.115386992	0.063652041	0.198062608	-0.090432373	0.042230816	0.175141439	0.062404214	0.029023776	0.148965694	0.097336846	0.106500822	0.058869742	0.037768109	0.197575924	0.333401229	0.138865246	0.049063398	0.200763462	0.225343106	0.121553063	0.220749566	0.265213155	0.286186948	0.050872677	0.015490128	0.145017137	0.267881624	0.260893835	0.089575152	0.070509415	0.033419814	0.0536515	0.18711262	0.437629759	0.124819831
RP11-208L7	N0208L07	1	1p32.2	57970309	58118527	-0.375601351	0.293470694	0.103234037	0.129772302	0.18126148	0.257973741	-0.071663878	0.042230816	0.183752018	0.120683095	0.107911389	0.197381914	0.17054953	0.171762048	0.061334475	0.028338758	0.280666611	0.34702338	0.271388533	0.165398201	0.220048943	0.21879517	0.094235501	0.191497123	0.35738644	0.353231143	0.287802232	-0.015284968	0.128840299	0.292673007	0.383926774	0.158465271	0.132707119	0.13810557	0.113287301	0.241204118	0.53790235	0.084549037
RP11-768B5	N0768B05	1	1p32.2	58014189	58206082	-0.374761731	0.346408411	0.129931391	0.191915532	0.155350628	0.262860663	-0.087476064	0.065494064	0.205295005	0.081859389	0.100809867	0.147627118	0.114694526	0.198000139	0.019893278	0.009409267	0.246900205	0.367235612	0.252856872	0.171196312	0.21909032	0.221176712	0.1388633	0.16444276	0.37127945	0.336913961	0.339495781	-0.022784029	0.147859915	0.333079289	0.375954387	0.143722739	0.082285457	0.145649214	0.073033292	0.249289246	0.487500932	0.106647869
RP11-684M24	N0684M24	1	1p32.2	58145947	58318612	-0.397220757	0.283107166	0.101285551	0.178994308	0.12462335	0.266531006	-0.087366333	-0.006290126	0.246047091	0.10794237	0.081969427	0.197526466	0.123542734	0.170204297	0.028190828	0.017202592	0.229172287	0.376779764	0.328065966	0.155506769	0.129835889	0.324519237	0.169499193	0.206019404	0.438419638	0.28697505	0.473300064	-0.053915252	0.162036159	0.411317769	0.370826336	0.142759637	0.090113296	0.168805301	0.07105503	0.2892266	0.442309828	0.153924142
RP11-12l18	N0012L18	1	1p32.2	58199244	58369134	-0.359588907	0.283764312	0.111956877	0.176881616	0.145720547	0.259413072	-0.094111449	0.029468858	0.182523979	0.125443221	0.005584989	0.168401672	0.116626573	0.163799102	0.066507618	-0.039232708	0.232346941	0.357100302	0.271697429	0.128629341	0.212263848	0.29793306	0.130438713	0.208745001	0.402331363	0.32003115	0.437283491	-0.038458197	0.17367716	0.345916257	0.348890204	0.145591032	0.072913196	0.181152946	0.059843916	0.227763269	0.350631634	0.101609945
RP11-636K17	DAB1	1	1p32.2	58363970	58567842	-0.361590979	0.341446836	0.168561847	0.254432287	0.138742392	0.162408003	-0.075348348	-0.032702981	0.195197866	0.068229926	0.059715621	0.149196196	0.103580505	0.176947451	0.290433674	0.022915851	0.225461014	0.344025717	0.304225496	0.21850881	0.28017919	0.418499909	0.134301444	0.249787306	0.406179075	0.247648446	0.541785826	0.011982556	0.150811219	0.355991184	0.334673015	0.161902645	0.068099127	0.192683612	0.058085916	0.179993023	0.339522095	0.055948702
RP11-18M18	OMA1	1	1p32.2	58515702	58683401	-0.370624367	0.261995464	0.14569932	0.16273695	0.102307773	0.111959783	-0.122747183	-0.032702981	0.157560324	0.050907679	0.03606008	0.092555532	0.078433014	0.077445516	0.21137307	0.022915851	0.197814407	0.242069643	0.313488688	0.195439826	0.29072468	0.459051992	0.133665784	0.249787306	0.336405215	0.223001367	0.454279135	0.042382284	0.106104995	0.283739203	0.298422843	0.137855101	0.090360875	0.126929087	0.016676334	0.17387452	0.271192153	0.062413765
RP11-342F23	TACSTD2;OMA1	1	1p32.2;1p32.1	58571482	58782202	-0.314129866	0.165991703	0.103512539	0.114842536	0.134045933	0.090489505	-0.1231157	-0.05204854	0.115306925	0.145917718	0.046135451	0.105960796	0.12735358	0.049953534	0.143459638	0.008806664	0.259764332	0.235036148	0.305622872	0.234857023	0.300079852	0.458834088	0.126253148	0.256533996	0.343614116	0.227645897	0.317822931	0.080584856	0.093737643	0.228956026	0.347944091	0.160503462	0.135767918	0.157729879	0.077883413	0.164252127	0.273251686	0.08655849
RP11-588L12	KIAA1915;TACSTD2;OMA1	1	1p32.2;1p32.1	58675641	58874087	-0.310294646	0.174049614	0.106172236	0.081733192	0.169519881	0.091976143	-0.105564254	-0.035893718	0.063872024	0.095578514	0.071966048	0.083691594	0.063411275	0.029977276	0.205857284	-0.008049285	0.233210773	0.174801232	0.31335816	0.260178189	0.444674841	0.474169218	0.087666772	0.225437628	0.347123592	0.263982507	0.247207354	0.070260688	0.024511562	0.1795454	0.315496668	0.181470849	0.154915444	0.152511162	0.061389384	0.159914628	0.325912945	0.053851558
RP11-454N17	JUN;KIAA1915	1	1p32.1	58838562	59028905	-0.319402281	0.197265062	0.161874098	0.146743539	0.168907818	0.144397935	-0.104863097	-0.053994869	0.12165189	0.123028222	0.130956364	0.112672897	0.071723107	0.033699644	0.203054283	0.043796949	0.237590748	0.245007599	0.342267828	0.324294171	0.394200653	0.460916102	0.121389394	0.222358748	0.289903897	0.320365671	0.253009602	0.067423945	0.027298058	0.235847673	0.381581713	0.182583662	0.213697814	0.206856854	0.114580583	0.180265025	0.360444065	0.107326544
RP11-162J4	JUN;KIAA1915	1	1p32.1	58864817	59033770	-0.367766126	0.164311704	0.216632281	0.145363727	0.20528892	0.168984393	-0.060352082	-0.027544026	0.144738108	0.190541797	0.133804615	0.098195983	0.075032003	0.053140758	0.222115875	0.106561704	0.181325819	0.203770465	0.318873455	0.318710857	0.440992152	0.489365287	0.115333436	0.140048702	0.320172419	0.26637021	0.302052012	0.050004048	0.02051327	0.304123191	0.376510534	0.191298691	0.239755862	0.194906989	0.098511902	0.21129241	0.441959329	0.119878809
RP11-45F22	N0045F22	1	1p32.1	59052351	59215106	-0.346159027	0.168524579	0.226426635	0.127375648	0.220660738	0.229768419	-0.033972352	-0.034078504	0.193870518	0.170367275	0.157381835	0.108627427	0.063830217	0.115279583	0.245205039	0.138670039	0.182702489	0.27284983	0.2568065	0.353492109	0.451773425	0.448035562	0.090083619	0.175974188	0.378693686	0.229256567	0.402709633	0.049660464	0.051122415	0.371752435	0.364340109	0.196715194	0.204106661	0.210635364	0.099736719	0.149880127	0.430821819	0.153882905
RP11-10A17	N0010A17	1	1p32.1	59259123	59423182	-0.434787163	0.037977044	0.211012389	0.047678865	0.19341203	0.162726402	-0.040878511	-0.016923966	0.146051362	0.066850807	0.10880082	0.10477634	0.033075237	0.029812023	0.246808926	0.080802124	0.079921996	0.153942449	0.206094929	0.300319807	0.356059918	0.363361272	0.025545318	0.06902005	0.304821232	0.121144309	0.287704284	0.01325496	0.067404699	0.429752615	0.29775781	0.130256333	0.160069544	0.112513388	0.03696841	0.016501325	0.364574625	0.09294053
RP11-592P11	FLJ10986	1	1p32.1	59335804	59521151	-0.414306679	0.062197175	0.261725786	0.09191028	0.223849604	0.168919467	-0.00764158	-0.005640434	0.186196793	0.094209631	0.141829226	0.112778117	0.101797421	0.072893659	0.275132094	0.101231939	0.101151278	0.207193098	0.211467479	0.274828759	0.285655837	0.302640032	0.066762996	0.084270559	0.278426907	0.059117064	0.342537897	-0.021396759	0.12382934	0.467541795	0.334855292	0.106358453	0.157423936	0.137894716	0.066734889	0.011839853	0.33253382	0.088814624
CTD-2003P9	FLJ10986	1	1p32.1	59424869	59544813	-0.396596973	-0.043268237	0.239597417	0.037546439	0.205619043	0.105590027	-0.035966574	-0.042976118	0.145666316	0.099506824	0.155426159	0.055357246	0.14453957	0.073429255	0.253169228	0.103063796	0.093815497	0.154404894	0.186885047	0.240649766	0.247255919	0.352664835	0.035754675	0.073781277	0.323868827	0.024493769	0.27279599	-0.014602261	0.170566152	0.42601647	0.288152142	0.136013332	0.123690715	0.11358026	0.061775252	-0.026125402	0.319722043	0.043827181
RP11-467C18	FLJ10986	1	1p32.1	59458076	59598319	-0.296921311	-0.031180435	0.230323258	0.023219696	0.190481659	0.056482831	-0.036626536	-0.007255122	0.194115725	0.06133059	0.177325765	0.106986771	0.173178108	0.129493172	0.320623641	0.031151895	0.140083039	0.149369513	0.223041875	0.235420629	0.196930326	0.309629716	0.075512625	0.073319998	0.305875301	0.081525235	0.27581478	-0.000525391	0.17288358	0.406016415	0.318938195	0.125094325	0.136004786	0.10418817	0.108142554	0.024319347	0.334483158	0.024609288
RP11-242B9	N0242B09	1	1p32.1	59729161	59878728	-0.284552566	-0.040523703	0.200530044	0.034796366	0.18859125	0.006289232	-0.067144275	-0.010048919	0.166514497	0.066935984	0.165249446	0.090257624	0.185583794	0.123506191	0.247339422	0.00936049	0.162774722	0.138297974	0.241525406	0.17927273	0.128392582	0.314567194	0.1223857	0.037394513	0.305218151	0.115101828	0.150306571	0.001857031	0.149120839	0.370442984	0.313629834	0.127458759	0.145534535	0.090163593	0.134519564	0.091035074	0.330785269	0.014078046
RP11-66M21	N0066M21	1	1p32.1	59760525	59932317	-0.197946597	-0.002019304	0.136389054	0.068358037	0.161129828	0.027807544	-0.033903746	-0.073606286	0.193422949	0.095865616	0.131505907	0.125225017	0.147444813	0.157758581	0.280716937	0.079405331	0.141790673	0.178657733	0.208381585	0.103127932	0.123727761	0.349722366	0.128549284	0.094576802	0.313332793	0.157158954	0.194928652	-0.05068473	0.090450273	0.217874368	0.3064696	0.077154088	0.079508388	0.069189821	0.117114954	0.091156382	0.292157802	0.051396834
RP11-354P7	FLJ10986;HOOK1	1	1p32.1	59817385	60017752	-0.224636802	-0.00638764	0.033969458	-0.014392838	0.055378519	-0.006014461	-0.096218913	-0.081687396	0.126568598	0.020352579	0.024647288	0.069579298	0.08580121	0.070124403	0.202690485	0.052102351	0.122212195	0.113632032	0.105257443	0.04112132	0.098644549	0.284289908	0.098699189	0.027422943	0.245111755	0.15951132	0.096331389	-0.080369604	0.039562511	0.168797402	0.275900687	0.056919282	0.038072658	0.021905718	0.070069085	0.087768181	0.170086798	-0.000548526
RP11-315F15	N0315F15	1	1p32.1	59841047	59863997	-0.247984396	0.076582996	0.009511215	-0.072886757	0.042921539	-0.067860139	-0.068496713	-0.066275702	0.112760077	-0.032505483	0.007078113	0.094999247	0.052830743	0.07236176	0.169970144	0.032575333	0.101465857	0.076809165	0.120630793	0.046749292	0.110470113	0.220924322	0.077656676	0.005723967	0.195265939	0.103215728	0.040365617	-0.057687738	-0.014754898	0.134237024	0.261197751	0.032495336	-0.007118548	-0.02955286	0.014858751	0.07909611	0.093817279	-0.043786727
RP11-475B24	FLJ10986;CYP2J2;HOOK1	1	1p32.1;1p31.3	59939673	60127391	-0.270626768	0.059490484	0.004340485	-0.097433798	0.044307975	-0.061362022	-0.092807694	-0.047047513	0.054463283	-0.031506474	-0.013399222	0.019384737	0.028403326	0.012383842	-0.038106055	0.032575333	0.154813936	0.062298186	0.109188844	0.0717489	0.102401192	0.182000459	0.023860107	0.005723967	0.164597924	0.051049433	-0.008412364	-0.070864131	-0.020398982	0.144926742	0.222634026	-0.029392999	-0.045587458	-0.060851214	0.004987258	0.056537607	0.021726516	-0.089742184
RP11-13N22	MGC34837;CYP2J2;HOOK1	1	1p32.1;1p31.3	60021183	60185280	-0.280031887	0.099668418	-0.037136902	-0.079714172	-0.060311589	-0.064502214	-0.072149917	-0.03078959	0.013842815	-0.0027379	-0.043244417	0.009206299	0.068344436	0.025793061	0.022157306	0.021877259	0.141954715	0.06902468	0.087559733	0.026013239	0.089225369	0.153339489	-0.042499788	0.041099324	0.164340466	-0.004605009	0.078540187	-0.05900231	-0.023378852	0.118836964	0.209665408	-0.067298737	-0.055676096	-0.07480268	-0.018657552	-0.014887725	0.000210625	-0.114150514
RP11-123H7	MGC34837	1	1p31.3	60166241	60322671	-0.328374724	0.300075778	0.084111746	-0.012849791	0.014936838	-0.000523613	-0.07085773	0.011695549	0.065907939	0.02891305	0.035644964	0.071331624	0.156298503	0.078005047	0.112061031	0.05632507	0.22590545	0.181690934	0.24571115	0.160290453	0.170518522	0.164280105	-0.036511489	0.041099324	0.175205981	0.033975593	0.169959983	-0.036682224	0.052626474	0.257615927	0.287569173	0.070132534	0.075259989	0.027598833	0.027111874	0.140933993	0.173132575	-0.102730878
RP11-541N13	N0541N13	1	1p31.3	60270825	60454646	-0.317364516	0.316096016	0.079363336	0.03348363	0.053199665	0.005377968	-0.045328269	-0.055793221	0.12054718	0.097217698	0.03598257	0.062008413	0.218995482	0.125015596	0.00251559	0.072352593	0.225076081	0.157516816	0.296185067	0.131150955	0.123542161	0.131656738	-0.099713131	0.081167358	0.169878593	0.017935905	0.181297543	0.062821377	0.062908538	0.261753515	0.267380734	0.03665319	0.07103241	0.018981674	0.054887712	0.086966195	0.188298027	-0.090505047
RP11-706N7	N0706N07	1	1p31.3	60326857	60543372	-0.282137287	0.3232579	0.068094237	0.079485674	0.068943114	0.053082839	-0.070228299	-0.065085332	0.166356089	0.130008398	0.043979391	0.013701476	0.218347682	0.101787179	-0.048107836	0.034158402	0.294274135	0.139340816	0.302909917	0.132497039	0.074804098	0.13616415	-0.05560471	0.067344935	0.234246969	0.030988523	0.28971319	0.036545189	0.00908124	0.294686236	0.259716278	0.054529439	0.121957562	0.037242442	0.118773947	0.117663357	0.22699159	-0.071973678
RP11-363E22	N0363E22	1	1p31.3	60536825	60710231	-0.31650681	0.337095193	0.015042079	0.126530717	0.054146283	0.111633439	-0.071406725	-0.063104679	0.203852711	0.162156838	0.040731397	0.062558516	0.231656273	0.142116514	0.082379096	0.032043021	0.238814054	0.202909076	0.321517048	0.08803225	0.099565146	0.219999378	-0.040062914	0.1152905	0.250957878	0.05913434	0.404068206	0.013453412	0.010604584	0.254576207	0.291483951	0.131329648	0.116903227	0.099593799	0.113269877	0.054363836	0.241118427	-0.011893986
RP11-776H12	N0776H12	1	1p31.3	60639402	60810558	-0.310474305	0.336203638	-0.019436224	0.271048247	0.125581651	0.134659851	-0.099020736	-0.078475	0.170473633	0.115305975	0.036785478	0.072393605	0.149507262	0.122771327	0.045597794	0.046235889	0.198177148	0.205616351	0.302481449	0.114068631	0.125685029	0.149884515	0.0209365	0.10364213	0.171617912	0.07836399	0.35660644	0.022208257	-0.032191819	0.209573511	0.284933525	0.123327249	0.097235517	0.114870269	0.093737035	0.128848951	0.250228147	0.04162219
RP11-25A21	N0025A21	1	1p31.3	60747377	60919771	-0.313220413	0.224642255	-0.081664481	0.19130174	0.034000897	0.147262502	-0.146621893	-0.10869491	0.130209153	0.167242245	-0.030506089	-0.003670581	0.131153762	0.055302727	-0.098189926	0.006669247	0.21416937	0.166267316	0.219897738	0.030290852	0.070950778	0.134099772	0.009728914	0.123772535	0.205558762	0.100876733	0.278141099	0.090395871	-0.045657098	0.162828275	0.239837915	0.074232761	0.028085434	0.051261596	0.105641945	0.094045307	0.102047183	-0.002420542
RP11-734H5	N0734H05	1	1p31.3	60777343	60840534	-0.315718946	0.220258794	-0.058445247	0.26640066	-0.015775011	0.154944568	-0.163471387	-0.074867624	0.148121914	0.161218737	-0.002787536	0.05726095	0.10012834	0.077665045	0.0557762	-0.016595784	0.224170167	0.229441007	0.286073845	0.072315412	0.111124161	0.213542367	0.078863201	0.128681412	0.305728319	0.183275197	0.271439148	0.066658499	-0.040254051	0.173705941	0.282377408	0.124375729	0.044763944	0.027378966	0.102335754	0.142294069	0.154901729	0.026938716
RP11-436K8	N0436K08	1	1p31.3	60829728	61043067	-0.356473825	0.147947705	0.006636857	0.290942143	0.023636032	0.197996266	-0.154497706	-0.061309357	0.146273861	0.142767308	-0.012380296	0.150811412	0.093651188	0.111923457	0.170608094	-0.026895665	0.167544205	0.312339885	0.356227021	0.101997259	0.193064487	0.221680638	0.068090453	0.162791281	0.26603401	0.211847775	0.27503971	0.06123594	-0.024249384	0.208609304	0.304660933	0.104466882	0.060914308	0.038284595	0.104242344	0.2055171	0.214594863	0.061086832
RP11-364M11	N0364M11	1	1p31.3	61003629	61167987	-0.368219397	0.206938045	0.027506698	0.321105935	0.025263258	0.127283494	-0.145199884	-0.0728143	0.148356624	0.111321197	-0.022694184	0.153276252	0.068488253	0.078979781	0.125958736	0.027796403	0.186915802	0.343146856	0.413358496	0.101475684	0.178702719	0.148911515	0.059813476	0.175474134	0.215842982	0.26478647	0.082092533	0.110942286	-0.021231932	0.251797581	0.303630303	0.071226237	0.098731381	0.040318496	0.100570287	0.240345694	0.262354494	0.070519941
RP11-32I17	N0032I17	1	1p31.3	61084265	61238362	-0.383132879	0.141688079	0.091744183	0.141211055	0.007609579	0.165087417	-0.163289395	-0.060891804	0.16957686	0.171350676	-0.010360133	0.192042105	0.073630233	0.099824525	0.196599761	0.074944389	0.197033177	0.275705261	0.499042356	0.117053954	0.23594143	0.141079806	0.004449755	0.261040626	0.319063264	0.335851915	0.048258568	0.128416454	0.079427434	0.320334925	0.305282839	0.11964967	0.106411575	0.075609791	0.127907357	0.219059001	0.293147091	0.02549323
RP11-717I12	NFIA	1	1p31.3	61256243	61435349	-0.369830108	0.163332811	0.099217344	0.192284531	0.03762216	0.123979353	-0.149993849	-0.10461944	0.149663454	0.068929171	0.026852089	0.151532933	0.040620657	0.116495083	0.286856867	0.089176789	0.141215594	0.240655332	0.529065637	0.162292368	0.295579799	0.221991088	0.030857581	0.23384837	0.295581913	0.27351571	0.17569979	0.097325635	0.03764284	0.329528693	0.241708093	0.194646281	0.109277658	0.061895059	0.093899693	0.249923719	0.356570429	0.045685772
RP11-689O24	BBP;MGC34796	1	1p31.3	61650317	61859646	-0.297791795	0.111038251	0.155586363	0.139113323	0.137588064	0.135194678	-0.061997128	-0.043393255	0.182926275	0.056380062	0.220219883	0.178413113	0.030365967	0.113337449	0.246952585	0.218400922	0.151969042	0.331702333	0.563059236	0.316990047	0.27242844	0.288260096	0.099001185	0.216212169	0.342043514	0.362699763	0.166472432	0.099077854	0.089387899	0.333088345	0.187121457	0.315025042	0.170033946	0.104648398	0.091646239	0.26878103	0.480870428	0.069345755
RP11-1K15	BBP;INADL;MGC34796	1	1p31.3	61802772	61971007	-0.232810976	0.131833805	0.120728148	0.132807271	0.12236052	0.103784161	-0.071113906	-0.069112447	0.155488113	0.059033481	0.253242575	0.143434586	0.010628754	0.120930441	0.228655517	0.248886289	0.162735461	0.295143557	0.47966812	0.279515123	0.213441649	0.328940319	0.102612705	0.182102301	0.429469423	0.370474284	0.16414736	0.158844373	0.177812025	0.282099126	0.114312332	0.305291705	0.160689296	0.06322333	0.064419995	0.270090432	0.442878681	0.109953167
RP11-138I13	N0138I13	1	1p31.3	61954965	62094249	-0.254149663	-0.064588724	0.089118463	0.083449586	0.1543401	0.118943962	-0.071458157	-0.117124102	0.101595451	0.050540181	0.307129101	0.165600906	-0.001773617	0.112445258	0.260630789	0.227852938	0.120943437	0.234310215	0.365546903	0.261493791	0.161193942	0.322502956	0.092222249	0.132641681	0.444486713	0.331201586	0.13711723	0.086162154	0.168503605	0.215325098	0.089539599	0.281141457	0.13883915	-0.001787629	0.07516894	0.290788264	0.341165727	0.094075263
RP11-571K22	N0571K22	1	1p31.3	61985620	62181729	-0.22425088	-0.016306397	0.095167285	0.078841196	0.160998373	0.015871961	-0.033298378	-0.188242257	0.131595422	-0.007498967	0.373612425	0.153979115	0.013515973	0.096396126	0.159734907	0.168138812	0.07885257	0.207413698	0.33045556	0.210883063	0.05834398	0.321021702	0.056375475	0.009059428	0.359004192	0.203279704	0.154179827	0.03467198	0.127813129	0.133797202	-0.013712099	0.201733631	0.149217242	-0.14277895	0.043163942	0.251474102	0.268978039	0.092486015
RP11-55I4	N0055I04	1	1p31.3	62072938	62247535	-0.284243671	-0.061209984	0.155482706	0.086443156	0.160391895	-0.052137851	-0.055819192	-0.139008145	0.165960022	0.01923067	0.367681812	0.119985174	-0.02664153	0.070998945	0.021009544	0.155831957	0.076644789	0.236344676	0.354983248	0.216115296	0.056041594	0.25187089	0.05706862	0.035487801	0.363131945	0.278002987	0.042578479	0.026248477	0.125699701	0.15889615	-0.056688408	0.128005096	0.172598014	-0.151380906	0.066375469	0.238355807	0.263346212	0.083624434
RP11-127K10	N0127K10	1	1p31.3	62131855	62280898	-0.37075503	-0.058384144	0.055217153	0.063503815	0.060965267	-0.077741701	-0.1531215	-0.182451618	0.030802284	0.02022396	0.194177564	0.037665815	-0.038982354	0.050950504	0.063481086	0.062854445	0.046590746	0.132519247	0.293492476	0.097769845	0.11199374	0.199312267	-0.01205186	0.016245547	0.214056524	0.192077522	0.131838377	0.029365204	0.059727618	0.156301981	-0.02767568	-0.002799694	0.17055375	-0.161482024	0.022653608	0.214339158	0.09837512	0.06207301
RP11-746E15	DOCK7;USP1;LOC163782	1	1p31.3	62452636	62645341	-0.436041794	-0.09755042	0.028040253	0.09905533	-0.022200866	-0.063799734	-0.141636216	-0.172360856	0.0236718	-0.017246752	0.155780305	-0.007531905	-0.038030687	0.043509448	0.027997474	0.09749338	0.031656793	0.119779343	0.302241522	0.001923451	0.006954402	0.077145364	-0.025841889	0.043401005	0.1156493	0.167492082	0.052228685	-0.031864617	-0.026191372	0.16746128	-0.001663474	-0.041892226	0.158419928	-0.127956966	-0.002204839	0.133988102	0.080912584	-0.095147167
RP11-637F13	APG4C;DOCK7;LOC400756	1	1p31.3	62821919	62994565	-0.418111826	0.032308393	0.025271826	0.083038583	-0.082283232	-0.042803963	-0.177131566	-0.124234053	0.054524925	-0.029217668	0.101126081	-0.017140469	0.005127458	0.075696832	0.018687767	0.08736291	0.025004563	0.147462073	0.388635583	0.037634733	0.062308911	0.098367169	-0.016527303	0.03519164	0.143678173	0.212542229	0.150895752	-0.002507613	-0.017269783	0.180420728	0.001799467	-0.056114254	0.129484419	-0.050305574	-0.021309558	0.086946533	0.123846913	-0.11765204
RP11-456A2	APG4C	1	1p31.3	62957421	63126928	-0.462707886	0.002205559	0.03128036	0.133783663	-0.05897727	0.0041558	-0.161321217	-0.078730041	0.058075624	-0.003607824	0.038940561	-0.02789957	-0.048892885	0.078304372	0.056750403	0.076830942	0.084093934	0.192765735	0.409988657	0.083789986	0.068902014	0.082633611	0.019754209	0.087793703	0.160642606	0.32839118	0.116047702	0.023782348	-0.077995846	0.264189738	0.127871376	0.012426673	0.130313885	0.042873616	-0.02712272	0.0590624	0.142068743	-0.116247214
RP11-13M4	APG4C	1	1p31.3	62973164	63167317	-0.428010824	0.065194527	0.005567406	0.132982397	-0.041175913	0.099947666	-0.116185727	-0.054016607	0.063913486	-0.005778452	0.026748374	0.022973977	0.019641985	0.127411707	0.103288092	0.080024229	0.131411733	0.146750205	0.445082395	0.08697353	0.10173742	0.116422377	0.016191354	0.068427181	0.161282102	0.341181007	0.092772431	0.014108761	-0.092465791	0.250972242	0.209751043	0.020415777	0.104872249	0.116135183	-0.025527581	0.042439087	0.142951214	-0.105975971
RP11-5P4	N0005P04	1	1p31.3	63134919	63313913	-0.439739583	0.002892636	0.044217164	-0.073301581	-0.027354332	0.08335551	-0.118366301	-0.072367729	0.097486718	-0.042657306	0.017448391	0.011636015	0.006809308	0.129898668	-0.021430816	0.022728446	0.129601152	0.109784879	0.426743093	0.049311604	0.022824664	0.092467578	-0.012486488	0.072677179	0.158105697	0.307060246	-0.058267437	-0.026644255	-0.087533005	0.205530176	0.148400549	0.018302452	0.048908933	0.06318565	-0.007539268	0.008103644	0.183852935	-0.149384305
RP11-818K2	LOC199899	1	1p31.3	63202128	63389376	-0.474064048	0.090084376	0.104042348	-0.172937883	0.002693461	0.030298627	-0.16422717	-0.107869762	0.044565246	-0.054580678	0.004113065	0.026021463	-0.006366895	0.049110277	-0.054557938	-0.042991281	0.093226689	0.104512973	0.454028964	0.157808551	0.085625304	0.113394795	-0.060350728	0.045521721	0.130924779	0.348633007	-0.034849115	-0.048287824	-0.077093439	0.208270677	0.151574872	0.022530417	0.03135876	0.063213722	-0.031411597	0.030690969	0.113331722	-0.04937566
RP11-810G2	LOC199899;FOXD3	1	1p31.3	63333527	63538808	-0.429632971	0.104163356	0.123596964	-0.132565063	0.045650748	0.035088748	-0.126564594	-0.114358733	0.017141191	-0.024832802	0.033343443	0.044962856	-0.014460541	0.048329332	0.028847539	-0.061034891	0.079653905	0.129396106	0.401942779	0.082838815	0.058678579	0.07381694	-0.033758628	0.075683669	0.10178157	0.258930271	-0.033392232	-0.077093606	-0.133054799	0.187012306	0.152478342	0.079696233	0.09072626	0.048542264	-0.048262352	0.037842262	0.188992438	-0.051229185
RP11-673C4	ITGB3BP;LOC199899;ALG6;FOXD3	1	1p31.3	63435414	63640252	-0.31252722	0.134623998	0.104658226	-0.052238433	0.129490041	-0.052322812	-0.16191062	-0.194520876	0.100801657	-0.110515577	0.22864728	-0.015058455	0.008844462	-0.027966123	0.09653865	0.112916193	0.246119983	0.202348177	0.418292661	0.206058946	0.160575698	0.373964863	0.168075176	0.163695031	0.116698431	0.320736143	-0.044189227	-0.150076117	-0.106624107	0.096994088	0.11790469	0.103480409	0.045145581	0.078530349	-0.081395177	0.119032852	0.374490297	-0.166005972
RP11-445I18	ITGB3BP;ALG6;KIAA1799;BCMSUNL	1	1p31.3	63531600	63732983	-0.294860354	0.086777234	0.131626928	-0.092492507	0.115915141	-0.093651178	-0.167040394	-0.187296313	0.089220087	-0.090946767	0.265622287	-0.025768233	-0.004741186	-0.013157639	0.167355549	0.113737217	0.26459014	0.257480129	0.435783857	0.294407123	0.093935771	0.333392703	0.176786513	0.163695031	0.076083283	0.512510337	-0.020263327	-0.12834937	-0.073905076	0.031135097	0.102922935	0.082597351	0.135880181	0.056376185	-0.061890928	0.183588348	0.426091913	-0.183375697
RP11-736A8	N0736A08	1	1p31.3	63654683	63672708	-0.269457794	0.120770707	0.230000875	0.18200928	0.155257816	-0.030937797	-0.126113192	-0.160317487	0.17133575	-0.022835859	0.274435716	-0.013856101	0.00674349	0.024837215	0.233965128	0.205286216	0.292204469	0.30731217	0.554350832	0.396153938	0.162217201	0.356430776	0.203497571	0.159445033	0.162800434	0.797881503	0.104664677	-0.091511148	-0.033293162	0.097186924	0.124843822	0.046795241	0.252439972	0.118009036	-0.022435164	0.231708171	0.520158139	-0.14361174
RP11-384L12	PGM1;KIAA1799;BCMSUNL	1	1p31.3	63701753	63909625	-0.225782177	0.089116238	0.199162191	0.248706865	0.205498433	0.032033948	-0.067563648	-0.109187024	0.262557674	0.005993113	0.335581442	-0.013856101	0.064176033	0.092096873	0.242421299	0.216181522	0.33913945	0.267919981	0.588350762	0.375510787	0.249260048	0.384654505	0.23871204	0.159445033	0.195809203	1.032527311	0.157832966	-0.06879736	-0.014160554	0.114803438	0.182415101	0.090956849	0.308542203	0.15405847	0.031236196	0.234086072	0.599736617	-0.14361174
RP11-425O10	PGM1;ROR1	1	1p31.3	63825255	63999735	-0.25733719	0.155582822	0.190577027	0.298271601	0.206906156	0.096242941	-0.08187972	-0.112517101	0.272936809	0.038593053	0.304634183	-0.021586451	0.049857704	0.048599136	0.142306688	0.238192276	0.372460283	0.230691037	0.622176445	0.468205523	0.249887309	0.43787562	0.180673432	0.138063595	0.241881451	1.297460495	0.249962151	-0.009717657	0.078540433	0.140263102	0.247088752	0.089313069	0.281939563	0.187440621	0.056711573	0.283298916	0.582436148	-0.088864756
RP11-35C14	N0035C14	1	1p31.3	63997156	64128974	-0.379795889	0.11549705	0.182577104	0.155215129	0.124026019	0.225770604	-0.041762651	-0.007098066	0.178259011	0.132978876	0.11840656	0.011126796	0.092059086	0.146560506	0.121879452	0.117660333	0.215650873	0.205399977	0.629518317	0.311881404	0.203444054	0.207175907	-0.036848881	0.04382481	0.229969167	1.410859655	0.357025964	0.049752606	0.106817055	0.238576233	0.26930022	0.028885564	0.367080667	0.176989734	0.091157571	0.241681883	0.429621601	0.047693816
RP11-522H23	N0522H23	1	1p31.3	64057394	64273389	-0.387796988	0.11549705	0.179193011	0.155215129	0.133319594	0.269654622	-0.013953259	-0.014322629	0.196337823	0.103055564	0.13090063	0.044676831	0.089459923	0.137543685	0.064264175	0.092142672	0.201838518	0.221928619	0.558973332	0.259155214	0.276164883	0.323433903	-0.018243425	0.088816399	0.284805782	1.330290743	0.35033285	0.038236772	0.108190134	0.2983023	0.285142332	0.12748667	0.335909855	0.172157783	0.074692506	0.222549902	0.418690286	0.088350251
RP11-746P17	MGC35130;ROR1	1	1p31.3	64226397	64413225	-0.363016569	0.129443628	0.137239916	0.161358673	0.11937814	0.216186046	-0.000951224	-0.003813162	0.141296054	0.084752909	0.12507966	0.081778183	0.126662673	0.105215352	0.110976461	0.030203172	0.211605121	0.194309092	0.431414215	0.21318457	0.266655268	0.319558622	-0.022768193	0.088816399	0.275967682	1.213911691	0.323526372	0.035112611	0.092832303	0.327087138	0.307916789	0.186978884	0.211073405	0.178046425	0.051708422	0.209393345	0.365786769	0.074570362
RP11-281O19	KIAA1573	1	1p31.3	64545227	64722942	-0.384506425	0.228737431	0.082701656	0.180674682	0.041739123	0.164101273	-0.010159653	-0.003813162	0.054350292	0.060943783	0.025559963	0.082291319	0.066989313	0.072099996	0.04055176	0.010181415	0.173185442	0.199593801	0.239008512	0.171392	0.176992629	0.346624861	-0.055231195	0.090058632	0.180825823	1.142299333	0.28358206	-0.003278265	0.034569507	0.292624393	0.239996928	0.116053619	0.132806002	0.154479747	0.020158436	0.192385823	0.324679634	0.046808948
RP11-93F23	KIAA1573	1	1p31.3	64672204	64852404	-0.377178564	0.179718965	0.118338381	0.163635424	-0.041546967	0.108667747	-0.022400304	0.021307726	0.06193856	0.07079423	0.027848209	0.024313953	0.073577278	0.072486529	0.007364344	-0.006635633	0.143296033	0.165225973	0.164275817	0.046768615	0.164956167	0.415657988	0.048781604	0.12898983	0.205506163	1.014112317	0.164525655	0.000498005	-0.004605201	0.260809794	0.232568659	0.166743215	0.058432541	0.155361478	0.010673526	0.202495557	0.313180861	0.015103581
RP11-442I3	JAK1;KIAA1579	1	1p31.3	64886605	65061597	-0.386785642	0.184575197	0.124548183	0.195167607	-0.060869796	0.075160271	-0.046705563	-0.010391726	0.072779115	0.040118752	0.003258478	0.016903327	0.057767859	0.024920357	-0.035297821	-0.009527764	0.108625751	0.099157818	0.06594673	0.086535254	0.21534629	0.480174764	0.050576911	0.131108228	0.227901308	0.991523712	0.055720474	-0.047080531	-0.051953994	0.256627495	0.240355359	0.173808153	0.048869988	0.165636722	0.032800992	0.244767795	0.399428047	-0.016344456
RP11-391L18	JAK1;KIAA1579	1	1p31.3	64989708	65170745	-0.421353341	0.140431103	0.066692744	0.175597913	-0.057955523	-0.031121386	-0.152311296	-0.010391726	0.03068471	0.034407223	-0.07092707	-0.082459393	-0.019130468	-0.061387826	-0.285829031	0.015168873	0.010963617	0.009842245	-0.07522044	-0.021594181	0.100681225	0.334650965	0.024693098	0.051434779	0.14518871	1.009643698	0.011458799	-0.047480778	-0.059959678	0.192554951	0.177839138	0.068661372	-0.076448594	0.118061285	-0.017171356	0.093012457	0.330345035	-0.074975103
RP11-34E8	N0034E08	1	1p31.3	65095751	65252182	-0.464778237	0.168038696	0.064793293	0.125700941	-0.027311359	0.01786775	-0.166422288	-0.034304331	0.055674756	0.019717564	-0.057401099	-0.065388115	-0.049789314	-0.047051595	-0.396930412	0.005193496	-0.009736155	0.064799783	-0.127034955	-0.031907836	0.105256796	0.330615591	0.007784324	0.051434779	0.076073829	1.043490183	-0.007223433	-0.06648211	-0.046155858	0.157747124	0.211549562	0.078334125	-0.008032954	0.107169146	-0.025282596	0.053380876	0.246486894	-0.016943322
RP11-726F23	AK3;DNAJC6	1	1p31.3	65290373	65469506	-0.421962372	0.057002069	0.061788753	-0.045976339	0.001254774	0.019195235	-0.226817722	-0.034304331	0.075304492	0.057883157	-0.024682232	-0.06590125	-0.054148706	-0.056159968	-0.386946014	0.025215253	-0.001410924	0.059515074	-0.080966272	-0.027918865	0.10438372	0.288606242	0.030491299	0.050192546	0.11264311	0.938632359	-0.082598915	-0.089625451	-0.00702567	0.128418364	0.229238405	0.105582118	0.028171513	0.113140201	-0.025367216	-0.032924741	0.152631609	-0.025675767
CTD-2008P8	LEPR;DNAJC6	1	1p31.2	65511942	65694675	-0.376358794	0.047643841	0.033708997	-0.034805434	0.042767137	0.019417149	-0.163440049	-0.114158749	0.109551126	-0.000495088	0.117609991	-0.011144871	-0.057767196	-0.054688909	-0.348699641	0.01665229	0.029978758	0.059515074	-0.047291191	0.17143856	0.116229982	0.265109806	0.053715361	0.029446022	0.08065885	1.030317024	-0.090753803	-0.037260359	0.079100141	0.191239197	0.154532369	0.293861808	0.085009417	0.006733535	-0.043481292	-0.145467134	0.192654757	-0.061734309
RP11-410H13	LEPR	1	1p31.2	65682583	65827812	-0.215443073	0.134442327	0.042565926	-0.025675333	0.021182646	0.01830589	-0.150778808	-0.121129824	0.104054422	0.033826677	0.147536016	-0.028899972	-0.023918824	-0.053440424	-0.277944856	-0.024588337	0.043227775	0.086158204	-0.053200601	0.09115355	0.061938449	0.174351725	0.061915211	-0.007425823	0.078187148	0.955468989	0.097235606	-0.029246897	0.175042561	0.171116178	0.056557765	0.344758292	0.078189683	-0.023406241	-0.059174182	-0.235374391	0.047756751	-0.054400364
RP11-731H18	LEPR	1	1p31.2	65771696	65903145	-0.185710841	0.251942858	0.117999133	-0.045833647	0.014316767	0.125134116	-0.090120462	-0.162966378	0.161153317	0.071195627	0.20657211	0.086030297	0.077976799	0.04695556	0.047949585	0.048292761	0.138165724	0.179012541	0.097086434	0.193022467	0.099118607	0.165332842	0.015961228	0.083213029	0.067676604	0.966840454	0.19029062	-0.065873881	0.152110074	0.32505665	0.164556668	0.367702581	0.143619468	0.00442854	-0.008211519	-0.143126242	0.137588912	-0.020331656
RP11-18D17	N0018D17	1	1p31.2	66024374	66196931	-0.147778819	0.286090832	0.049925622	-0.102152541	-0.040891056	0.08951807	-0.103702569	-0.132297925	0.134871887	0.104659705	0.167019934	0.083991047	0.075010244	0.062872018	0.122980502	0.039837527	0.143603814	0.14844013	0.082155189	0.164032682	0.012644681	0.168987873	-0.002502003	0.129095046	0.113885383	1.014134921	0.166477715	-0.035344996	0.130125532	0.315384762	0.159973368	0.292147358	0.064489462	0.010434912	0.014755368	-0.128420573	0.164279579	-0.066774111
RP11-442C16	N0442C16	1	1p31.2	66038377	66215594	-0.157880148	0.339686833	0.111727241	0.069946825	-0.004226163	0.169228886	-0.052211483	-0.112483588	0.162823025	0.134074126	0.18642366	0.119122967	0.124319593	0.111918249	0.218833524	0.067693169	0.167280947	0.232515248	0.106072277	0.188499447	0.065037458	0.246653828	0.017096064	0.206720796	0.186550175	1.175157146	0.267398938	0.065751897	0.17821186	0.360860498	0.24225195	0.298292367	0.072414496	0.09362713	0.053021682	-0.016235962	0.28568753	0.007035337
RP11-360E7	N0360E07	1	1p31.2	66355154	66532500	-0.175237833	0.347783151	0.173650714	0.074340712	0.08910736	0.164623128	-0.091857103	-0.092924862	0.23428865	0.140015991	0.10216819	0.071055932	0.112661318	0.193286431	0.198712492	0.060123586	0.233802473	0.306170308	0.05569316	0.111559826	0.089130833	0.21443647	-0.044922478	0.17679718	0.174171247	1.199670314	0.305433942	0.026401457	0.097166584	0.337669503	0.243098199	0.045815158	0.10784813	0.189458728	0.104119413	0.092495788	0.176313672	0.059945973
RP11-607G9	PDE4B	1	1p31.2	66398432	66614105	-0.285480273	0.306266635	0.204213797	0.074340712	0.138847191	0.191845187	-0.076127809	-0.117455571	0.288359524	0.179062137	0.131742917	0.102984717	0.147725619	0.241463935	0.121996581	0.095448179	0.293456189	0.331266042	0.096652062	0.237873588	0.07157384	0.18266142	0.021207478	0.179464759	0.194818528	1.291938809	0.194058669	0.139446645	0.033552682	0.383636753	0.375171902	0.006790673	0.120342666	0.243008396	0.138963696	0.175264571	0.264221396	0.082911416
RP11-500D11	PDE4B	1	1p31.2	66419932	66601792	-0.278332969	0.2428999	0.170380817	0.14241485	0.184439893	0.18039063	-0.051965626	-0.087704121	0.269763073	0.184907245	0.117543984	0.066489712	0.142852067	0.209732039	0.107929348	0.003245624	0.277923442	0.255969794	-0.002068488	0.196558834	0.073460104	0.270191872	0.081365326	0.150351394	0.278617878	1.263906849	0.215550079	0.189490203	0.073981615	0.292706865	0.366414916	-0.004707224	0.121600096	0.281504619	0.13472842	0.231316624	0.23799353	0.083878981
RP11-798J14	PDE4B	1	1p31.2	66464621	66649661	-0.289355879	0.167197755	0.257370225	0.174269362	0.23181176	0.240189524	-0.038652947	-0.087522235	0.293650794	0.196046057	0.182489813	0.075616958	0.203995197	0.196886212	0.094341247	0.036289194	0.308922081	0.271250258	0.059386034	0.240133361	0.151729365	0.256753031	0.148796924	0.104469378	0.271495942	1.170119565	0.22472562	0.258662411	0.037690624	0.307905785	0.369813015	0.018308379	0.162555214	0.330545267	0.139329112	0.273612674	0.330396507	0.114475674
RP11-10D5	DKFZp761D2	1	1p31.2	66605496	66787462	-0.202819155	0.190680977	0.148187522	0.150233011	0.248546374	0.178798973	0.009695516	-0.004539585	0.294541023	0.195225982	0.175106615	0.113714353	0.174597055	0.207242154	0.240315003	-0.027145175	0.314195103	0.257944226	0.09357933	0.254444446	0.321874674	0.33884039	0.145621861	0.081735275	0.20485997	0.922804116	0.225307914	0.228484442	0.019122985	0.155551758	0.341243515	0.054725788	0.140204007	0.229017498	0.143033722	0.239761528	0.426035917	0.123210536
RP11-97G8	FLJ40873;DKFZp761D2	1	1p31.2	66804110	66968626	-0.228693857	0.139522483	0.072189498	0.006892384	0.155053	0.123314587	-0.051551428	0.030635217	0.18780398	0.177299213	0.093453179	0.146292665	0.165135733	0.127698806	0.261263296	-0.019575592	0.215716381	0.184289165	0.045777364	0.207586794	0.222880351	0.305062335	0.121632252	0.082905915	0.167558408	0.874384816	0.177575305	0.213061637	-0.013669804	0.133044433	0.345782165	0.013154992	0.096442784	0.210677877	0.102233494	0.11758363	0.35135505	0.099995784
RP11-806B9	FLJ40873;DKFZp761D2	1	1p31.2	66820000	66947682	-0.25644038	0.103793698	0.019379369	0.026790566	0.133527501	0.098210026	-0.106813148	0.074265719	0.137048943	0.117632029	0.048925498	0.116905121	0.083529177	0.114728619	0.189757286	-0.051526607	0.166686933	0.194649144	0.025323107	0.165270815	0.273804373	0.413209008	0.074218208	0.101344423	0.162178673	0.845034447	0.139043952	0.178244047	-0.001189328	0.089715256	0.282423861	0.029596833	0.063931097	0.179379113	0.111722709	0.120757738	0.367703608	0.082221145
RP11-381L12	FLJ23129;FLJ40873;INSL5	1	1p31.2	66926758	67078147	-0.256074956	0.004593622	-0.065672276	-0.049382876	0.113796645	0.096962859	-0.125006268	0.072574465	0.159472297	0.059268897	0.05814879	0.079571142	0.059872136	0.107206942	-0.015134656	-0.079050153	0.155391797	0.255660281	0.049265132	0.179256123	0.233247971	0.347422516	0.00887306	0.044160975	0.123175472	0.639885985	0.076726421	0.227368724	-0.005690134	0.065699026	0.237273768	0.004633275	0.066377254	0.067889246	0.098113012	0.049760379	0.290683533	0.01288015
RP11-281L19	SLC35D1;IL23R	1	1p31.2	67224949	67423382	-0.246388455	0.033372847	-0.080622119	-0.028961739	0.146084739	0.055429912	-0.110165606	0.061409256	0.18610178	0.022924716	0.070450049	0.040759055	0.036247195	0.138225785	-0.015134656	-0.047522026	0.143115562	0.193782177	0.049780523	0.215858922	0.236002666	0.375155608	-0.013647693	0.044160975	0.123656426	0.684484764	0.110568414	0.219485253	0.048451943	0.056172367	0.203509133	0.061593002	0.06296124	0.029723772	0.085485988	0.066444797	0.284986333	-0.023060793
RP11-384C24	IL12RB2;IL23R	1	1p31.2	67330522	67527404	-0.339435868	-0.050394701	0.029573577	-0.033166748	0.097774242	0.082508416	-0.155361253	-0.04138773	0.2181528	-0.008606069	0.086256305	0.015107696	0.002090654	0.148684516	-0.164954594	-0.002473383	0.16487676	0.219210362	0.007472346	0.248789966	0.043411229	0.262432642	0.011666445	0.02335447	0.201317007	0.862377792	0.07857682	0.286473053	0.083601994	0.197398792	0.163419995	0.043840268	0.106315123	0.057951595	0.102115271	0.152476892	0.226050925	-0.030355169
RP11-102M16	IL12RB2;PAI-RBP1	1	1p31.2	67458299	67624390	-0.348342038	-0.013872787	0.053592177	0.095789185	0.119694105	0.170430737	-0.092016121	0.000259752	0.202159657	0.037807468	0.093848502	0.02313726	0.043513879	0.205456504	-0.110540048	0.044259147	0.229729356	0.268775511	0.058087062	0.306994487	0.229385965	0.332416103	0.059509591	0.103264995	0.234466962	0.857706726	0.176448742	0.329146573	0.160920562	0.237483572	0.16420542	0.149066937	0.201359894	0.089228379	0.149245709	0.23588625	0.40470733	-0.008776922
RP11-55O4	PAI-RBP1	1	1p31.2	67588545	67761335	-0.345264432	-0.040125333	0.058496943	0.065182666	0.08543825	0.115976406	-0.078567871	0.016705915	0.147259416	0.042176224	0.067931612	0.028753669	0.075978106	0.157855077	-0.101588104	0.040885569	0.214871302	0.238814126	0.013672122	0.320703989	0.20940031	0.350985705	0.05901326	0.130184856	0.218951488	0.867649182	0.221638239	0.306996856	0.120879199	0.212877904	0.145076753	0.133215309	0.293107189	0.048877309	0.113497256	0.199720112	0.367591338	0.004386198
RP11-764P11	GNG12;GADD45A	1	1p31.2	67713444	67889926	-0.327379487	0.080851709	0.1885699	0.139064119	0.114203582	0.145795916	-0.103346855	0.063838985	0.112919743	0.076762188	0.084779441	0.124320537	0.118449351	0.198819121	0.061506476	0.083442033	0.230094696	0.260699334	0.08068242	0.360939059	0.304003268	0.355203835	0.093797214	0.160524677	0.289350713	1.044714339	0.278224097	0.231474579	0.128963584	0.305287487	0.20910766	0.203723706	0.429001047	0.209464421	0.158610595	0.205380242	0.503567475	0.135492211
RP11-746B5	GNG12;GADD45A	1	1p31.2	67839854	68010277	-0.347281578	0.071998998	0.101113256	0.188992477	0.047531633	0.137583571	-0.128486644	0.014094623	0.08672249	0.053889117	0.008344327	0.174103551	0.10247757	0.138843019	-0.031009443	0.056156143	0.203855831	0.362442514	0.063702389	0.346832613	0.306955941	0.250942628	0.06451337	0.185150295	0.303647464	0.859367631	0.31235911	0.202898345	0.10633244	0.293508215	0.213313184	0.144476186	0.524513046	0.173219195	0.159584183	0.140649698	0.414287549	0.131414943
RP11-714F22	GNG12;GADD45A	1	1p31.2	67861996	68099410	-0.311774045	0.16756106	0.121070316	0.152357589	0.10147195	0.14518641	-0.132939279	0.048711625	0.047235439	0.03534189	-0.00129753	0.198273772	0.160701017	0.130737743	0.059784922	0.046686227	0.165104259	0.389915521	0.08324643	0.320304289	0.377412179	0.279051175	0.085889666	0.151065153	0.291070653	0.674364704	0.344075304	0.10516121	0.0416637	0.358216421	0.283720418	0.216076728	0.533851439	0.242293243	0.136020304	0.114036399	0.452131608	0.144683813
RP11-422P8	GNG12	1	1p31.2	67977354	68147767	-0.30806587	0.156798929	0.116436686	0.104123051	0.071341112	0.095904833	-0.093464041	0.006815256	0.042798173	-0.020073937	0.092402327	0.13254153	0.091313329	0.080769391	-0.00032267	-4.63027E-05	0.128016568	0.347929464	0.106898614	0.271403434	0.312723305	0.19471759	0.017920142	0.069983987	0.280154771	0.504061407	0.224587355	0.054174667	-0.020348784	0.336645569	0.228852298	0.105735336	0.453089355	0.127633307	0.097096547	0.043087263	0.325272751	0.089528457
RP11-518D3	FLJ23091	1	1p31.2	68270672	68457217	-0.323011423	0.167067809	0.091086466	0.039139071	0.113506909	0.119782735	-0.110050146	0.032669267	0.063467287	0.014581702	0.078130425	0.142912196	0.091903903	0.101683959	-0.033172113	-4.63027E-05	0.107147124	0.356792887	0.110504267	0.246552828	0.223499069	0.063943487	-0.054678308	0.072208834	0.266029943	0.308063025	0.218088576	0.010269429	0.020949143	0.336234969	0.275322148	0.096333232	0.342833632	0.17853997	0.088555555	0.004391446	0.255637573	0.101262271
RP11-122G15	FLJ23091	1	1p31.2	68398709	68555492	-0.362901424	0.091965978	-0.014809152	-0.070497656	0.086926071	0.081466995	-0.083195899	0.067203387	0.067681433	0.027159253	0.045821613	0.065393324	0.030638034	0.094100209	-0.058363648	-0.048310694	0.086606611	0.273993431	0.035754839	0.240001113	0.209001829	0.05374149	-0.124961101	0.081658548	0.209609107	0.163983749	0.176737214	0.008114305	0.002898592	0.200705363	0.185440123	-0.010981747	0.184544973	0.092380783	0.054919797	0.026943188	0.156114533	0.039804916
RP11-358F2	DEPDC1	1	1p31.2	68638037	68814118	-0.357366728	-0.050704586	-0.083890947	-0.250928838	0.010771083	0.054387775	-0.067160528	0.049630395	-0.008972747	0.028049717	0.00310828	-0.090654481	-0.058255843	0.025115421	-0.092733806	-0.117300632	0.02304415	0.128349954	0.000240641	0.106477949	0.144409283	0.080557393	-0.185192574	0.05703293	0.074877392	0.117665604	0.046283429	-0.032733665	0.010756193	0.097433292	0.174597176	-0.128153229	0.080794679	0.040628508	0.005805575	-0.09948372	0.073151979	0.046018847
RP11-769K8	N0769K08	1	1p31.2	68927879	69094349	-0.414710167	-0.171631091	-0.140822948	-0.299536284	-0.092683609	0.059597137	-0.087147888	0.052180735	-0.041672057	0.061531003	-0.034724463	-0.116827453	-0.082821716	-0.010195741	-0.240093987	-0.11110789	0.00664805	0.060385385	-0.05982491	0.05292235	0.028798438	0.008691256	-0.314012563	0.09437125	0.06659386	0.163123534	-0.043678239	-0.022812722	0.03370929	0.032458316	0.117987293	-0.224384841	0.006797172	-0.049822084	-0.008645277	-0.181799573	-0.039786323	0.013554009
RP11-752H20	N0752H20	1	1p31.2	68985644	69024968	-0.410395763	-0.213885071	-0.151790957	-0.273775204	-0.053938834	0.059380047	-0.132889258	0.052429622	0.000448146	0.101960943	-0.084345987	-0.071084456	-0.040208777	-0.000104173	-0.272494083	-0.11110789	0.008864869	0.090691374	-0.082499944	0.05299824	-0.01692404	-0.001160182	-0.358958791	0.09437125	0.090321227	0.186981964	0.049568151	-0.020316744	0.069675949	0.051824698	0.149282082	-0.20995236	0.027304231	-0.012497125	0.006568059	-0.117660233	0.00848753	0.025904235
RP11-333N17	N0333N17	1	1p31.2	69015467	69207044	-0.369287103	-0.15749378	-0.142994421	-0.325200805	-0.076404055	0.07971455	-0.130242556	-0.006862262	-0.012993965	0.046751808	-0.069055546	-0.088975683	-0.039410289	0.034924945	-0.299482533	-0.164243328	0.005836998	0.049690494	-0.101505889	-0.004356518	-0.018824344	0.004368904	-0.356110516	0.101442071	-0.001175192	0.149357283	-0.043769871	-0.023203243	0.030457009	-0.032578294	0.051051771	-0.236401478	0.004024386	0.009444229	0.004788331	-0.087401411	0.01696191	0.00621021
RP11-272A13	N0272A13	1	1p31.2	69132672	69316976	-0.356797448	-0.105261652	-0.058368628	-0.225275149	-0.049958252	0.094940421	-0.097728891	-0.040952932	-0.018190064	0.025078676	-0.05182169	0.013453648	0.015650707	0.041449227	-0.213265974	-0.111690397	0.018127494	0.176541507	-0.08851249	-0.039394411	-0.07280572	0.049592644	-0.331784735	0.091992356	-0.015324782	0.123397426	-0.04549581	-0.071935117	0.025745403	0.073447918	0.107914489	-0.208198176	0.052011644	0.08064446	0.017438499	-0.065488513	0.045712092	0.0331674
RP11-413D19	N0413D19	1	1p31.1	69535383	69703544	-0.342779805	-0.037284889	0.059467643	-0.124643352	0.034804805	0.109480838	-0.102746867	0.081370697	0.024624345	0.067090101	0.005549016	0.089904164	0.109637954	0.153288522	-0.081781615	-0.065613491	0.061005054	0.24158344	-0.100010217	0.011838887	-0.013308975	0.093299048	-0.337425118	0.090265054	0.1315981	0.126964322	-0.028779711	-0.10233866	0.021312899	0.15400333	0.122137405	-0.08423008	0.063241213	0.213358623	0.04349411	0.101949573	0.160989535	0.043844128
RP11-795A13	N0795A13	1	1p31.1	69563056	69737194	-0.304383794	0.027436041	0.048993798	-0.080966157	0.099844226	0.093738561	-0.059239585	0.059991076	0.08146013	0.060347037	0.113119998	0.109445554	0.105674639	0.149355267	0.003538913	-0.013821555	0.107083837	0.252650552	-0.072073729	0.075227423	0.097938503	0.158807595	-0.235444112	0.063853534	0.078995512	0.240161524	0.104772857	-0.093761496	0.04577263	0.23866097	0.077472513	0.133806284	0.184605134	0.199543081	0.058305603	0.175906074	0.302012883	0.003028907
RP11-493B12	N0493B12	1	1p31.1	69726900	69880000	-0.314160295	0.049140085	0.050412998	-0.158173382	0.0931811	0.080780414	-0.058851612	0.059991076	0.059872452	0.084511344	0.114767158	0.162237436	0.105666061	0.117877076	0.06822545	-0.013821555	0.075285416	0.21476547	-0.083017611	0.04040801	0.043938388	0.130710693	-0.240107648	0.063853534	0.031821855	0.238672153	0.007662251	-0.143585497	0.022746079	0.252158112	0.173415639	0.145992933	0.132886201	0.249745133	0.047838753	0.115417972	0.321847575	0.038639523
RP11-460H15	LRRC7	1	1p31.1	69811392	69991055	-0.280706195	-0.01611508	0.116334034	-0.066712243	0.109197081	0.069239141	0.00422037	0.093428949	0.094497008	0.129798427	0.18050384	0.182445637	0.085810971	0.115771976	0.256142004	0.039313883	0.12042515	0.21476547	-0.057356853	0.085256435	0.075298938	0.230807314	-0.14671763	0.009199497	0.116413688	0.305200202	0.103782327	-0.131101669	0.050208052	0.328031498	0.230027786	0.240358495	0.190060176	0.190955301	0.047464888	0.164121499	0.375159201	0.036254821
RP11-505J8	LRRC7	1	1p31.1	69888207	70068311	-0.271590036	-0.045794513	0.019991261	-0.115429857	0.066425551	0.087868103	-0.040292435	0.058005935	0.073517075	0.168983549	0.182208066	0.12861306	0.062504667	0.084330647	0.167938778	0.027110012	0.102640278	0.130966504	-0.046607961	0.039159622	0.098067143	0.17783017	-0.156817573	0.036976287	0.172208618	0.326193199	0.090214047	-0.052329865	0.051890185	0.300907216	0.255034929	0.221048895	0.172187434	0.185107972	0.064687813	0.095734393	0.367370016	0.020219375
RP11-423A18	PIN1L	1	1p31.1	69955777	70137560	-0.288944029	-0.086637247	0.011595462	-0.243747935	0.045687443	0.046083949	-0.091672739	0.014164871	0.049018629	0.141539621	0.179524837	0.06463709	0.03242176	0.041437755	0.014668589	0.009799847	0.100498783	0.071139887	-0.082974164	-0.042210126	-0.003912517	0.052573577	-0.144024799	0.046091327	0.178076366	0.358121381	0.098913237	-0.051221741	0.113419879	0.335399311	0.200579554	0.187929597	0.154855897	0.10922734	0.077373779	-0.050699413	0.310052627	-0.077966737
RP11-419I14	N0419I14	1	1p31.1	70117800	70287694	-0.320475012	-0.015912917	0.083256773	-0.205134148	0.076949469	0.02539475	-0.114287217	0.063701895	0.034972547	0.111668304	0.089975291	-0.022791252	0.073950468	0.057980039	-0.071935381	-0.033534073	0.035028124	0.046213672	-0.106529147	-0.073170127	-0.032518154	0.044986142	-0.247921874	0.035164527	0.312210908	0.204872076	-0.0235915	-0.088639003	0.120792472	0.316656558	0.239743415	0.010264434	0.06919386	0.159347496	0.081817606	-0.069780024	0.242121483	-0.056711624
RP11-768G20	LRRC7	1	1p31.1	70137192	70319254	-0.353879151	-0.09389645	0.04012014	-0.208646563	0.025573643	0.055140465	-0.179611477	0.04883243	0.012020417	0.067888388	0.070312884	-0.091703352	0.060051814	0.072753057	-0.02445652	-0.054570618	0.076563056	0.072793458	-0.116933542	-0.075545726	-0.047187323	-0.017564443	-0.275032065	0.036671063	0.338519144	0.163597372	0.011586348	-0.012925317	0.115524084	0.287773613	0.17135038	-0.055595816	0.06858492	0.071167048	0.048095058	-0.036027837	0.199010281	-0.063966669
RP11-261C1	FLJ20331;LRRC7	1	1p31.1	70203628	70373841	-0.440824526	-0.261625387	-0.087763233	-0.260493484	-0.0241239	0.008966743	-0.292862207	0.016205841	-0.056637916	-0.016832115	-0.015840373	-0.117827745	0.007330716	0.016382152	-0.229836049	-0.07036599	0.001406001	0.025264385	-0.21842632	-0.16179295	-0.114105149	-0.155977012	-0.379814639	-0.031268018	0.303124023	0.087148198	-0.115069474	-0.040358618	0.078479977	0.254445618	0.110577397	-0.193294818	-0.010775875	0.031126705	0.017628574	-0.150415685	0.166293034	-0.134359047
RP11-465H9	SFRS11;FLJ20331;DKFZP566D1	1	1p31.1	70309918	70495534	-0.446338948	-0.256261583	0.018646106	-0.230542641	-0.005773244	-0.047601266	-0.276178705	0.03238715	0.0091206	-0.056017237	-0.005224033	-0.111781238	-0.003045767	0.007074521	-0.203879204	-0.06544989	0.028726212	0.0303476	-0.220469675	-0.108649578	-0.076650454	-0.123901976	-0.325284679	-0.059044807	0.3218598	0.065226693	-0.083510841	-0.082000112	0.091691655	0.293342922	0.058298462	-0.124494287	0.056079387	-0.020376074	-0.010577515	-0.136632804	0.184649243	-0.122680594
RP11-521J17	SFRS11;DKFZP566D1;HHLA3	1	1p31.1	70393869	70580868	-0.454243392	-0.207696214	-0.03419648	-0.196862492	-0.054434495	-0.053439075	-0.26506936	0.03238715	0.056623887	-0.096340327	-0.028485353	-0.061456897	-0.010570578	0.022955832	-0.097247572	-0.035863125	-0.005457517	0.06903258	-0.207377447	-0.052715296	-0.016100442	-0.073696248	-0.242041622	-0.083530782	0.175066428	0.005474898	-0.165892555	-0.034992906	-0.039889244	0.245211265	0.045563695	-0.143423477	0.081544441	-0.09703318	-0.049593666	-0.137971742	0.116910825	-0.112456616
RP11-170O9	CTH	1	1p31.1	70602643	70804011	-0.446095136	-0.276884394	-0.063867551	-0.192997814	-0.078691711	-0.092081958	-0.272539669	-0.018381079	0.080402538	-0.093207231	8.70111E-05	-0.033691502	-0.053707961	-0.014978992	-0.06990232	-0.050513884	0.030093882	0.047710351	-0.148631287	-0.056272056	-0.0386785	-0.096502829	-0.1747463	-0.083530782	0.127400204	0.035893553	-0.131015881	0.022368658	-0.129223416	0.167106112	0.009652901	-0.169688452	0.084705722	-0.122830001	-0.058808625	-0.210484118	0.091199056	-0.117111813
CTD-2011O1	M2011O01	1	1p31.1	70746785	70841571	-0.426238702	-0.244513781	-0.058865104	-0.109013182	-0.036298489	-0.05626777	-0.236376537	0.018336473	0.105691283	-0.065356522	-0.014939558	0.014748489	-0.030283982	-0.006594989	-0.114388138	-0.029195848	0.019949288	0.033569539	-0.153131699	-0.038729204	0.032834719	0.047421594	-0.086814321	-0.093123942	0.106303313	0.060154346	-0.166697303	-0.078812322	-0.127224492	0.148855931	0.004746676	-0.120397783	0.141751949	-0.073677103	-0.058663187	-0.245042668	0.107156211	-0.119500707
RP11-69F2	N0069F02	1	1p31.1	70899635	71074967	-0.413420289	-0.086463794	-0.041378326	-0.04785043	-0.034181377	0.006027989	-0.19799357	0.132547748	0.109597299	-0.024773148	0.002324783	0.00627543	0.021854178	-0.059244334	0.071209524	0.034337999	0.030263647	0.096247959	-0.074992298	0.055213232	0.06129421	0.039015168	-0.033923238	-0.020794617	0.11522345	0.088747331	-0.227136679	-0.051241527	-0.075247	0.133621624	0.096258218	-0.089627923	0.181685054	0.009324585	-0.022336364	-0.264429616	0.062433753	-0.122145952
RP11-202E21	PTGER3	1	1p31.1	71022387	71195953	-0.389989278	-0.01380765	-0.071824476	0.001770768	-0.033686591	0.040730908	-0.165184599	0.117989291	0.049656046	0.006666856	-0.004692184	0.004434576	0.022982868	-0.029529431	0.122807068	0.04162577	0.033823587	0.122851602	-0.074020953	0.040989256	-0.004339194	0.034947125	-0.034728091	-0.020794617	0.090821972	0.054758078	-0.252797701	-0.091992389	-0.096343028	0.045650863	0.13166036	-0.157391489	0.125925757	0.0519153	-0.009401386	-0.316122319	0.060090516	-0.150264331
RP11-667C4	ZNF265;PTGER3	1	1p31.1	71184248	71387675	-0.380089198	0.086843968	-0.024509081	0.15154406	0.041455256	0.075624622	-0.135097663	0.135997663	0.023869224	0.056392241	0.023369894	0.071693773	0.059427469	-0.02698142	0.200009032	0.049183632	0.087400609	0.155443287	-0.05124851	0.053140183	0.002829151	0.1159047	-0.037101882	0.029436137	0.233552039	0.072984853	-0.091100442	-0.146667585	-0.072052851	0.073423592	0.217937924	-0.131170804	0.076218285	0.166676908	-0.007299963	-0.215583876	0.227332776	-0.063971711
RP11-802C16	ZNF265;PTGER3	1	1p31.1	71207966	71388641	-0.391178892	0.054431007	-0.04341523	0.106190707	0.048011669	0.092488014	-0.12459961	0.165850789	-0.031629168	0.11284891	0.001015235	0.066240124	0.048963098	0.007279675	0.175936552	0.049183632	0.09372966	0.134918911	-0.071757153	0.08316305	0.030347831	0.03544102	-0.053027687	0.029436137	0.201140449	0.091018397	-0.127163569	-0.090743801	-0.0375041	0.046698857	0.238900587	-0.152546984	0.090599328	0.143475168	-0.014658887	-0.228683087	0.193612718	-0.031391937
RP11-437B7	N0437B07	1	1p31.1	71375346	71548831	-0.361710704	0.079388177	-0.010496347	0.031335368	0.022848864	0.073121361	-0.100831267	0.179811717	-0.040100299	0.082221418	0.021909911	-0.023878194	0.062927146	0.020546598	0.163977999	0.04890214	0.066724676	0.122479937	-0.044908564	0.080902666	-0.01298822	-0.022643243	-0.042087661	0.037522762	0.246290827	0.118214503	-0.162779996	0.003570637	-0.041164424	0.09492782	0.25625777	-0.179206241	0.041594958	0.15639495	0.019941287	-0.254244492	0.144466278	-0.027106411
RP11-417C2	NEGR1	1	1p31.1	71484329	71621881	-0.335213129	0.170137072	0.095617981	0.081326254	0.060492621	0.096726586	-0.053190644	0.167907245	0.018322882	0.114782703	0.027755358	0.049894752	0.10403132	0.110825209	0.157547789	0.010671557	0.123428533	0.158982422	-0.012663757	0.080774515	0.062638763	0.118180499	-0.022593269	0.051385616	0.322769312	0.204554388	0.017251506	0.013706521	-0.058077882	0.193433073	0.330033969	-0.157109125	0.084456181	0.179116228	0.059809533	-0.227911639	0.253743058	0.040552204
RP11-739D5	NEGR1	1	1p31.1	71568468	71720779	-0.363877232	0.082189476	0.069403244	-0.049984567	-0.021902984	0.0691311	-0.099967218	0.220841038	0.018884366	0.100815154	0.016526395	-0.004951797	0.096197356	0.072395237	0.027545797	-0.017082101	0.097965129	0.135392532	-0.01915325	0.016760318	-0.002563706	0.044351716	-0.056776333	0.054449943	0.311191686	0.323685091	-0.132061823	0.063559284	-0.022707287	0.200031913	0.279987471	-0.269496031	0.047727537	0.173180288	0.043215841	-0.274411764	0.184199544	0.04138733
RP11-356O17	N0356O17	1	1p31.1	71668246	71869550	-0.332937122	0.05115254	0.080828681	-0.101413051	-0.040117519	0.064436956	-0.0310736	0.243441437	0.04823915	0.074900877	0.028877316	-0.006778889	0.102916073	0.129016402	0.105753802	-0.063979152	0.103292227	0.102800846	-0.02635531	0.068979621	-0.00604218	-0.002512001	-0.033487627	0.021317425	0.328452906	0.33596271	-0.101041025	0.10697369	0.019964372	0.219710122	0.251662762	-0.223155871	0.085388515	0.159518642	0.093265877	-0.358252397	0.133439477	0.032380118
RP11-650N17	N0650N17	1	1p31.1	71777117	71942517	-0.323569038	0.04177982	0.031222946	-0.07343729	-0.140073487	0.081005017	-0.068921099	0.191545914	0.031004358	0.02879807	-0.007523238	0.000928331	0.114754483	0.097032565	0.124309689	-0.068649538	0.059106531	0.093658408	-0.065147389	-0.016362111	-0.060658926	0.009873193	-0.036341107	0.021317425	0.341719694	0.240338731	-0.02556753	0.031507309	0.038940938	0.245387719	0.276838584	-0.246129129	0.053472826	0.188878331	0.060419972	-0.390528647	0.051251348	-0.0068239
RP11-30O7	N0030O07	1	1p31.1	71868004	72008599	-0.32309105	-0.013425963	0.064715569	-0.037435134	-0.061883596	0.06525551	-0.099226061	0.155736899	0.028758806	0.050256698	0.031888692	0.058726877	0.078665395	0.082792511	0.100797977	-0.068649538	0.109155186	0.093658408	-0.134411867	-0.019409879	-0.065687564	0.01879606	-0.077080945	0.021317425	0.342874262	0.233905202	0.020415654	0.010434671	0.084864084	0.235600976	0.299202544	-0.208590329	0.074520428	0.227643325	0.009776467	-0.353639537	0.090595086	-0.01584922
RP11-21C1	N0021C01	1	1p31.1	71974335	72141968	-0.320503934	-0.071895228	-0.008973332	-0.226103829	-0.10184886	0.025528248	-0.11502168	0.086056684	0.009495333	0.049602484	0.038562538	-0.002745202	0.035577985	0.006324729	-0.088744991	-0.07815743	0.074704745	0.042006577	-0.209425698	-0.012147846	-0.136752536	-0.123952356	-0.131149975	-0.008447315	0.288169143	0.141633508	-0.14468371	0.022711612	0.106582231	0.242837576	0.248527109	-0.276777457	-0.005842659	0.184386999	-0.046087139	-0.363436219	-0.037414291	-0.015962495
RP11-603C14	N0603C14	1	1p31.1	72045264	72252878	-0.334848057	-0.096616008	-0.059468758	-0.204142656	-0.09133367	-0.002148403	-0.14921473	-0.014363862	-0.043100214	0.000848301	-0.042387823	0.006045962	0.061689349	-0.022145257	-0.101414675	-0.091139017	0.050622148	0.005313276	-0.26370954	-0.036690009	-0.115940744	-0.141692743	-0.153533638	-0.05702288	0.230369384	0.005643036	-0.113872948	0.015762483	0.041930065	0.230142328	0.24387702	-0.187811733	-0.008750013	0.128467388	-0.067374726	-0.31466314	-0.053011689	-0.064450119
RP11-768N16	N0768N16	1	1p31.1	72168030	72354706	-0.396492716	-0.119186039	-0.042861115	-0.23657488	-0.131810505	0.006471937	-0.216621324	-0.020747504	-0.086623919	0.016430465	-0.114364679	0.026583391	0.065622142	-0.116175046	-0.214784369	-0.045405632	0.049217942	0.063304618	-0.242914443	-0.088669377	-0.136452218	-0.19917271	-0.233594572	-0.098760929	0.21622214	0.003539349	-0.267154377	0.004011409	0.068351862	0.218683882	0.217857098	-0.300572614	-0.067776222	0.183678679	-0.095913446	-0.287559116	0.005830465	-0.036598055
RP11-145G22	NEGR1	1	1p31.1	72385378	72591162	-0.41040603	-0.09960037	-0.008595143	-0.313117989	-0.081414767	-0.008163773	-0.197036977	0.011738234	-0.086346903	0.099064494	-0.084190795	-0.004390282	0.073223046	-0.090304588	-0.299147357	-0.089680383	0.05171064	0.072447057	-0.274067831	-0.085462871	-0.12687431	-0.241280735	-0.226460044	-0.105930363	0.183425393	-0.000762521	-0.443108321	-0.008807235	0.03262888	0.216457513	0.173060038	-0.323122828	-0.075044686	0.214358639	-0.091265128	-0.250712509	0.030846751	-0.005572481
RP11-634D10	N0634D10	1	1p31.1	72461872	72650592	-0.452738376	-0.038081938	-0.101346181	-0.279618728	-0.13007852	-0.034393634	-0.238554491	-0.032050231	-0.109823504	0.093099835	-0.141561183	-0.024072819	0.093623744	-0.096836522	-0.325505293	-0.089680383	-0.022391718	0.079331501	-0.295991926	-0.104090971	-0.177304229	-0.263107555	-0.222981928	-0.105930363	0.148827072	-0.044906279	-0.421654525	-0.075184326	-0.02673668	0.161142795	0.131213676	-0.342950942	-0.150911454	0.163472365	-0.047957834	-0.235753531	0.006676024	-0.040118712
RP11-10G6	N0010G06	1	1p31.1	72581070	72741808	-0.477881966	-0.059604387	-0.069981422	-0.172240707	-0.09783708	-0.045326677	-0.213802562	-0.072424899	-0.121420877	0.109040629	-0.154390145	-0.017224487	0.108632826	-0.038930496	-0.185468257	-0.178747492	-0.023735133	0.061038259	-0.233854025	-0.123135609	-0.179210214	-0.26251203	-0.216016045	-0.065146594	0.127887993	-0.06507843	-0.366046311	-0.053327787	-0.013475481	0.103818866	0.069102618	-0.281659467	-0.115950457	0.184164164	-0.066413129	-0.179496841	0.088722395	-0.058498536
RP11-367J2	N0367J02	1	1p31.1	72731660	72912472	-0.476299481	-0.00417349	0.023501259	-0.089877062	-0.020702332	-0.023731478	-0.121098213	-0.071893272	-0.050583168	0.089073718	-0.122636075	0.034960233	0.100972774	-0.003885004	-0.067153904	-0.138012247	0.004608547	0.07685819	-0.164583429	-0.032009966	-0.111006589	-0.151853653	-0.172609822	-0.019635357	0.204971799	0.004632592	-0.218281742	-0.042703149	0.043263936	0.136255192	0.10167355	-0.234428953	-0.097118025	0.225289815	-0.058872955	-0.128465289	0.155330406	-0.006349796
RP11-6C24	LOC339468	1	1p31.1	72899436	73061944	-0.44217998	-0.052616544	-0.017410027	-0.046585954	-0.041304165	-0.090893791	-0.134949791	-0.106118401	-0.048661784	0.091614066	-0.060759131	-0.063204566	0.102308362	0.005126389	-0.132210149	-0.138012247	-0.005494311	0.018866848	-0.205075411	-0.045837896	-0.092781105	-0.103034098	-0.139614049	0.022102692	0.162041821	0.025301233	-0.260913414	0.002741088	0.024364013	0.075710679	0.148307548	-0.187680631	-0.080542066	0.122938709	-0.06071862	-0.142110787	0.086335868	-0.03420186
RP11-262K1	LOC339468	1	1p31.1	72941342	73115956	-0.387295787	-0.109365847	-0.043268497	-0.010835558	-0.035987364	-0.094948792	-0.138493131	-0.261655637	-0.051857137	-0.029362007	-0.062545668	-0.082634677	0.019073177	-0.019050492	-0.069620096	-0.093647675	0.051609305	0.024836701	-0.193289968	-0.070127296	-0.146903234	-0.123487868	-0.133988595	0.023038852	0.147438025	0.013125113	-0.217598628	-0.018254054	0.009465793	0.057606164	0.219073581	-0.227457309	-0.109471526	0.06443359	-0.086931238	-0.129671302	0.118765689	-0.070448359
RP11-368J1	N0368J01	1	1p31.1	73056469	73254397	-0.358045641	-0.131256894	0.007741785	-0.044334819	-0.04203477	-0.056112461	-0.080414195	-0.305610541	-0.054444863	-0.03995444	-0.052240534	-0.051191476	0.01213591	-0.018350489	-0.042919417	-0.090299139	0.097137501	-0.014075292	-0.153343811	-0.059628298	-0.078595506	-0.100673312	-0.132519488	0.040789768	0.213563655	0.011939926	-0.163900883	0.059870385	0.034587785	0.042818786	0.266856459	-0.207442101	-0.040966863	0.113477502	-0.096255716	-0.09746888	0.233699098	-0.027564715
RP11-560G21	N0560G21	1	1p31.1	73145746	73324358	-0.279335154	-0.132335124	-0.028223877	0.011540351	-0.046225767	-0.004016277	-0.135780294	-0.322696037	-0.0323809	0.015653893	-0.041306281	-0.072885772	0.034766514	-0.00994748	-0.151945649	0.009691055	0.155870099	0.018390617	-0.19067839	-0.086466311	-0.081718592	-0.102729488	-0.07749155	0.011517642	0.246806218	0.018298711	-0.151491071	0.096180347	-0.016223662	0.018880041	0.330424572	-0.233571456	-0.01634437	0.131468709	-0.012116023	-0.113636885	0.190295528	0.00610826
RP11-585N5	N0585N05	1	1p31.1	73283143	73482579	-0.270495919	-0.067236047	-0.084011873	0.038647443	-0.127426461	0.041635883	-0.193115818	-0.303284897	-0.054382921	0.086750641	-0.016403204	-0.089641875	0.044720733	0.015991272	-0.171876459	0.015632345	0.170549967	0.013243878	-0.224615768	-0.166009799	-0.088380832	-0.136497427	-0.133407694	0.037417727	0.223647326	-0.015664398	-0.208957372	0.111389806	-0.036680327	0.015785445	0.338643416	-0.237314162	-0.038633306	0.113747412	0.025125518	-0.141005666	0.126059567	0.032027388
RP11-480P9	N0480P09	1	1p31.1	73535532	73696782	-0.195191826	-0.012555902	-0.077495101	0.034451144	-0.044055454	0.137433153	-0.161055519	-0.282613078	0.006227254	0.097556282	-0.020748639	-0.039063384	0.021642624	-0.011876298	-0.141950931	0.015632345	0.174730495	0.013243878	-0.170919542	-0.10930965	-0.108267763	-0.127857669	-0.123132662	0.037417727	0.253171729	-0.026668145	-0.080653961	0.09097254	0.020935203	0.095424338	0.319309878	-0.252961927	0.016878234	0.137240564	0.00202143	-0.063280654	0.127248383	0.023421534
RP11-30N7	N0030N07	1	1p31.1	73624097	73789781	-0.209219521	0.040311867	-0.072865042	0.012878752	-0.06811995	0.141174437	-0.159560037	-0.129565406	0.004362609	0.153284087	-0.027845779	-0.004741042	0.102873576	-0.001359496	-0.105886534	-0.024333933	0.166525521	0.009880342	-0.168831966	-0.083234089	-0.10566501	-0.094331596	-0.132740375	0.033450614	0.318626664	0.041789702	-0.021089531	0.182948878	0.088488377	0.106186918	0.28179965	-0.243198573	0.052994852	0.143905495	0.047114583	-0.054625577	0.184918372	0.03033607
RP11-747H9	N0747H09	1	1p31.1	73662160	73837324	-0.197209696	0.081975263	-0.074055006	0.042966033	-0.073079591	0.16300604	-0.087099537	-0.041822037	0.002358104	0.161330395	0.021928556	-0.022632857	0.105539033	-0.007174519	-0.060849686	-0.010102935	0.159095355	0.092990597	-0.071807697	-0.08200828	-0.108455869	-0.07040682	-0.123852609	0.046518735	0.203561644	0.078068304	-0.053624465	0.159972967	0.064568676	0.192166641	0.251434344	-0.169316159	0.078485729	0.111289286	0.053521609	-0.027435828	0.057947041	0.021998657
RP11-660G22	N0660G22	1	1p31.1	73677528	73845027	-0.277293701	0.081975263	0.00485991	0.074332535	-0.008090795	0.13172079	-0.037560249	0.050208338	0.042005121	0.06932314	0.057227944	0.050970636	0.086468184	-0.02023148	0.116231409	-0.02902445	0.129595243	0.070634258	-0.003835388	-0.026626552	-0.061501592	0.018903869	-0.149693998	0.046518735	0.261010103	0.096483872	0.013756332	0.110809742	0.094312739	0.281333078	0.266074524	-0.116043782	0.105893269	0.10647962	0.003272291	-0.025350455	0.070308921	-0.00644563
RP11-680L8	N0680L08	1	1p31.1	73982326	74148370	-0.243717737	-0.046589268	0.00522904	0.044956992	0.012136707	0.136135942	-0.045285765	0.074713678	0.050771685	0.061895345	0.052334193	0.076022606	0.048440628	-0.063289532	0.133476655	-0.017396835	0.085886124	0.102929444	-0.023751002	0.054563105	-0.03269883	0.023521429	-0.094565435	0.053062705	0.273872019	0.114987736	0.158329788	0.112503984	0.11806632	0.333664895	0.213722222	-0.079266077	0.111344156	0.130707512	-0.006009881	0.076624635	0.131669103	-0.00671988
RP11-699H3	N0699H03	1	1p31.1	74084993	74266659	-0.349246269	-0.133497531	-0.054513802	-0.019449652	-0.095215846	0.081654222	-0.075036618	-0.022233955	-0.085335968	0.047013259	0.061246824	0.041349039	0.022286101	-0.04726486	0.083877149	-0.09797857	0.026788889	0.075414738	-0.12829293	-0.016538866	-0.051129371	-0.058410709	-0.121239745	0.013976088	0.197322863	0.09473638	0.069120873	0.0438587	0.035276962	0.236765768	0.193663787	-0.089909499	0.024208815	0.154281443	-0.027152638	0.012079826	0.094072715	-0.027449845
RP11-60K15	TNNI3K;FPGT;MGC22773;SPCS2	1	1p31.1	74254258	74420419	-0.377714447	-0.096081024	-0.081876516	-0.032148091	-0.07295591	0.064809105	-0.066361939	-0.044744248	-0.082760573	0.024495191	0.057618938	0.021398018	0.033188116	-0.054372787	0.043805646	-0.103852999	-0.034038919	0.045849497	-0.147025548	-0.017096956	-0.027152097	-0.099913766	-0.112188871	0.03040534	0.121121884	0.063677858	0.125917368	-0.024325359	0.002828234	0.212821381	0.131807906	-0.071798978	-0.03340196	0.16837159	-0.060033414	-0.025615702	-0.031236137	-0.060983353
CTD-2007A5	TNNI3K;FPGT;MGC22773;SPCS2	1	1p31.1	74355091	74456146	-0.3905947	-0.116842605	-0.090510957	-0.069947476	-0.077109819	0.083156167	-0.150155592	-0.027031875	-0.0601743	0.043679457	-0.019820263	0.039734031	0.053361917	-0.030206019	0.052894967	-0.113550583	0.000608931	-0.037300904	-0.188031764	0.016004653	0.019255495	-0.066569646	-0.078454681	-0.000413697	0.201623826	0.10162444	0.150803042	0.016072636	0.070088293	0.126585176	0.160905032	-0.142713179	-0.073760033	0.210508494	-0.043281456	-0.031360972	0.021396372	-0.090705175
RP11-16O20	TNNI3K;FPGT	1	1p31.1	74377435	74523903	-0.383797455	-0.110328717	-0.135410478	-0.014531115	-0.141400928	0.077284	-0.222565255	-0.049478385	-0.16570151	0.072867655	-0.047029629	-0.006748495	0.062448451	-0.034827113	0.027155278	-0.109765142	-0.020726908	0.025520431	-0.204935597	-0.070178067	0.061197054	-0.096691803	-0.119606816	-0.002955949	0.110848696	0.175761425	0.080991276	0.070271051	0.067399251	0.018076861	0.111208715	-0.221968307	-0.177476856	0.211045204	-0.041533889	-0.054617538	0.107231254	-0.059058136
RP11-744P7	N0744P07	1	1p31.1	74420791	74586624	-0.434071862	-0.030816426	-0.092285635	-0.095536334	-0.122917806	0.029248152	-0.192546333	0.026505647	-0.144511358	0.112740259	-0.041132764	-0.02951889	0.096022821	0.016164335	-0.003610566	-0.116425115	0.02775967	0.027765523	-0.160910258	-0.097047157	0.021793961	-0.074973461	-0.133728634	-0.035400005	0.158615128	0.209611327	0.023609838	0.078883328	0.05503091	-0.066316799	0.168236897	-0.275795768	-0.148911782	0.212099384	-0.033550522	-0.103056222	0.176210809	-0.065245148
RP11-423I7	N0423I07	1	1p31.1	74507391	74703372	-0.4214487	0.049854747	0.006135607	-0.032049266	0.027007832	0.097217935	-0.151447276	0.133409021	0.032422736	0.105870144	-0.037735188	0.008886401	0.127414203	0.04740057	0.062754167	-0.075789695	0.083888632	0.108383027	-0.076499658	0.002738227	0.027568208	0.044994067	-0.072631115	0.003686613	0.23983208	0.244363731	0.122611822	0.118515946	0.056655207	-0.066166188	0.214320464	-0.183323154	-0.088952148	0.234213791	0.051412673	-0.014349531	0.28376921	-0.049332837
RP11-585M16	DKFZp547I0;TNNI3K	1	1p31.1	74674412	74856479	-0.45274486	0.057764883	0.041668086	0.02306726	0.041385648	0.116421094	-0.14593345	0.122405487	0.094665481	0.102929225	-0.006220548	0.090378577	0.150641601	0.079787118	0.156552369	-0.025368422	0.110905017	0.212292412	-0.018418873	0.025931931	0.008712922	0.085997798	-0.057079872	-0.002542252	0.27089518	0.295045318	0.09472057	0.114374305	0.057914013	-0.074114403	0.278229115	-0.185379192	-0.037434679	0.22335046	0.115927206	0.077069607	0.379983419	-0.022687938
RP11-44I8	CRYZ;LOC127253	1	1p31.1	74801198	74953083	-0.437524415	0.067887369	0.133290313	0.112380163	0.115763713	0.076866849	-0.072956911	0.160402622	0.084886767	0.101489207	0.041305468	0.116056197	0.150078359	0.057225559	0.185281277	-0.026943035	0.090206264	0.261139702	-0.040991364	0.07026453	-0.022994463	0.130334724	-0.076426979	-0.002542252	0.325604133	0.219095896	0.151728	0.041185464	0.021417185	-0.071545334	0.28581715	-0.120819724	0.014219994	0.224647357	0.127729883	0.115857036	0.401114434	-0.005518398
RP11-806L14	CRYZ;LOC127253	1	1p31.1	74815966	74981737	-0.464106142	0.061373481	0.136613565	0.010966702	0.081920535	0.081748457	-0.031897406	0.157443021	0.14225703	0.106681428	0.010889889	0.128491569	0.168532902	0.078924093	0.182793115	-0.034454176	0.092805874	0.213848724	-0.053167106	0.121424567	-0.034021892	0.136908864	-0.097581691	0.014524053	0.400820508	0.167917055	0.223675536	-0.082264978	0.018328293	-0.065835119	0.322167573	-0.042109389	0.081994089	0.21820455	0.13335228	0.138087093	0.338099471	-0.028948884
RP11-794B20	CRYZ;LOC127253	1	1p31.1	74834107	75006322	-0.438510551	0.056422073	0.095407768	0.018952018	0.084373578	0.107360817	-0.048903732	0.075246803	0.109646001	0.055234981	0.013133544	0.098326373	0.132906463	0.040324475	0.124900392	-0.047750126	0.084495207	0.159548737	-0.074816489	0.141657341	-0.01359559	0.111355717	-0.07941656	0.014524053	0.396804638	0.155008495	0.183079775	-0.100635328	0.039625673	-0.032828159	0.281839886	-0.040829506	0.061039095	0.170437168	0.092985252	0.131934119	0.291512489	-0.094466083
RP11-175O16	LOC127253	1	1p31.1	74919778	75039762	-0.427129839	-0.044224068	0.039441803	0.014049209	0.017632127	0.131746525	-0.081619897	0.044619243	0.029033621	0.09359078	0.024063361	0.094594649	0.126723024	0.052275484	0.020955936	-0.007803811	0.084030326	0.106445938	-0.092498822	0.078123795	0.04149651	0.106820904	-0.109710823	0.014524053	0.370099833	0.166957803	0.189158049	-0.088103751	0.054674883	-0.02020936	0.281231613	-0.0629093	0.045854613	0.165142922	0.073215638	0.127679927	0.244051017	-0.088138878
RP11-538B11	N0538B11	1	1p31.1	74982910	75161282	-0.403004277	-0.059653388	0.049832273	0.008224533	0.060272054	0.174376506	-0.056172391	0.055622777	0.064940318	0.141606081	0.040907236	0.072526236	0.122554609	0.049491216	0.0015362	-0.007803811	0.125487447	0.029495477	-0.047440019	0.151742256	0.094818384	0.175187684	-0.096717414	0.054536716	0.411777376	0.163283392	0.212937289	-0.058584752	0.061604917	-0.006826938	0.293091478	0.039860883	0.074584085	0.219755818	0.049015363	0.125688866	0.233363285	-0.049579336
RP11-664F18	N0664F18	1	1p31.1	75016690	75180987	-0.392016443	-0.042642292	0.005521876	-0.089100427	-0.013544042	0.198326063	-0.088966833	0.036686186	0.090530778	0.119805502	0.028648095	0.101673173	0.095408385	0.041205169	-0.075777792	-0.014111148	0.138998891	0.006805903	-0.067769519	0.089604183	0.072449828	0.10789093	-0.057947445	0.054536716	0.394537904	0.181462546	0.10347706	0.041068197	0.023791405	0.022924471	0.214380043	-0.003407144	0.046924031	0.167610044	0.037209882	0.058312791	0.203430022	-0.043330591
RP11-47B7	LHX8;MGC34032	1	1p31.1	75327255	75499765	-0.342773024	-0.071865244	0.024580802	-0.05470298	0.066010086	0.18943873	-0.067217483	0.017464882	0.095656663	0.091024264	0.047856197	0.089050051	0.08334493	0.053035749	-0.162069663	-0.002387017	0.170169854	-0.00054078	-0.017215194	0.099541361	0.066855279	0.225335526	0.022373512	0.040012663	0.324751216	0.248101344	0.060616423	0.119002161	0.015657376	0.072445621	0.183023482	0.018141744	0.080133736	0.127327484	0.044239775	0.073097976	0.192295929	0.038065876
RP11-114K16	N0114K16	1	1p31.1	75425075	75597284	-0.29834105	0.007935997	0.10960331	0.031004924	0.106810581	0.189457186	-0.028202878	0.014773025	0.113224323	0.116347127	0.104034197	0.111872523	0.11519637	0.092182653	-0.093053576	0.015605994	0.180914931	0.093824115	0.028371184	0.126083484	0.12637663	0.274143781	0.067254557	0.103353931	0.316230011	0.203776579	0.080519709	0.04846045	-0.037803815	0.078005378	0.217605307	0.110186043	0.143476253	0.207136703	0.07024801	0.13022278	0.275176525	0.08514715
RP11-631J12	N0631J12	1	1p31.1	75561663	75780583	-0.32661118	0.142971344	0.180040115	0.057366648	0.160293054	0.090130334	-0.017019363	0.012813455	0.144450131	0.075378858	0.11523827	0.111872523	0.081304654	0.045804265	0.059680109	0.015605994	0.176803738	0.093824115	0.076514744	0.164504738	0.145645814	0.330601929	0.081331337	0.103353931	0.376379489	0.135347333	0.052762254	-0.009919745	-0.069839906	0.147215734	0.195100505	0.15109434	0.196854901	0.194163979	0.038885914	0.14020311	0.301209477	0.089408461
RP11-492C3	MGC34032	1	1p31.1	75625624	75875171	-0.353574005	0.083216001	0.144956899	0.042429157	0.12032603	0.02627372	-0.062425187	-0.053466496	0.061738603	0.008746732	0.12494668	0.067724255	0.028337291	0.016442518	0.056018131	0.015605994	0.13469335	0.122187906	0.034611564	0.12856654	0.110993277	0.283289075	0.07204929	0.063341269	0.345032555	0.071951554	-0.047122576	-0.022990301	-0.103554364	0.161267675	0.141166691	0.064085968	0.164945004	0.154494692	0.013889199	0.121061011	0.332607806	0.067323358
RP11-297N6	DLSTP;ACADM;MGC34032	1	1p31.1	75758241	75939531	-0.40884339	-0.037394135	0.104078815	0.134491279	0.118592059	-0.053446198	-0.150488627	-0.090239414	0.052293023	0.042008955	0.106791206	-0.029817026	0.007036281	0.025906582	-0.049424161	0.015605994	0.099919931	0.13013886	0.001947938	0.100338197	0.090535952	0.207759076	0.023918118	0.017216028	0.267589914	0.101662559	-0.06863699	-0.077086326	-0.054358612	0.103783916	0.146483484	0.020871777	0.192780943	0.137995166	-0.017363417	0.026223676	0.244613816	0.074708547
RP11-103D1	DLSTP;ACADM	1	1p31.1	75807313	75963074	-0.464539966	-0.041248019	0.073668133	0.1229665	0.05244236	-0.038517042	-0.1702094	-0.126958938	0.039910174	0.036592372	0.113245138	-0.04746269	-0.026348045	-0.017115476	-0.003820365	0.000671103	0.088466654	0.140190423	-0.067996052	0.05687407	0.02277768	0.061286435	0.023918118	0.038596546	0.282143342	-0.012272078	-0.062565098	-0.128950297	-0.067674035	0.077587662	0.145985786	-0.006739604	0.134565265	0.151776908	-0.052975807	0.026732272	0.259111072	-0.026771158
RP11-711D8	MSH4;RABGGTB;ASB17	1	1p31.1	75964693	76163347	-0.523593742	-0.03713727	0.038102504	0.180566351	0.043547606	-0.039990497	-0.182205379	-0.11501625	0.060097254	0.035262128	0.056784275	-0.078981623	-0.020623342	-0.035073928	0.037608585	-0.044700034	0.051887836	0.060396621	-0.107455651	0.015257082	-0.029984671	0.071906354	-0.053135357	0.016794436	0.24977912	0.023058161	-0.033140481	-0.087911596	-0.053998081	0.029575033	0.104411408	-0.068453201	0.123136657	0.110733179	-0.056084177	0.002718908	0.19497654	-0.047510448
RP11-550H2	MSH4;SIAT7C;ASB17	1	1p31.1	76089359	76283672	-0.491116019	0.031880959	0.045640623	0.088292753	0.024396432	0.078007192	-0.160650107	-0.091086811	0.099973651	0.069302495	0.037687784	-0.09459021	0.038039253	0.043185438	0.021819886	-0.043556066	0.112920812	0.075951225	-0.114398659	0.036457074	-0.052806881	0.011732517	-0.060461468	0.054786935	0.285934046	0.058123992	-0.019790935	-0.034398471	0.035053343	0.023077002	0.097579395	-0.086726748	0.105812759	0.103065397	0.01207796	0.001347285	0.179510075	-0.037016838
RP11-13J14	N0013J14	1	1p31.1	76258604	76442320	-0.44764667	0.130640106	0.088334603	0.094419744	0.0449219	0.133565766	-0.148144097	-0.001902572	0.074835969	0.136045717	0.019585999	-0.002661493	0.075842808	0.07272646	-0.008504334	-0.016406125	0.134401124	0.125619418	-0.152182259	0.013172329	-0.050476635	0.001216883	-0.073612445	0.126354648	0.319483909	0.060329695	0.032830256	-0.082501426	0.062174733	-0.02986664	0.164689749	-0.059848273	0.085734891	0.165216246	0.034391282	-0.013970634	0.221208462	-0.044990299
RP11-1M3	N0001M03	1	1p31.1	76322842	76504730	-0.360104793	0.21455982	0.033218104	0.015656287	0.074354418	0.091619	-0.116683607	-0.001902572	0.000364531	-0.005666314	-0.003491005	-0.057400054	0.03357429	-0.048772157	0.11963128	-0.040924966	0.095865151	0.074611179	-0.062352569	0.070868614	-0.002011572	0.195226898	0.061413888	0.107748906	0.135999815	-0.046355748	0.089752265	-0.124981746	-0.017360688	-0.063850579	0.131328398	-0.028288538	0.004401974	0.186684491	-0.065948701	0.085115527	0.205828989	-0.131574026
RP11-806G12	N0806G12	1	1p31.1	76435746	76667584	-0.317401376	0.300236629	0.069638208	0.025011805	0.125868953	0.123569605	-0.075442019	0.044874157	0.059739262	0.041652603	0.0066394	0.001323519	0.100386445	-0.008370575	0.159794609	-0.002717867	0.123583021	0.064559616	0.017081798	0.08396661	0.084388221	0.30213839	0.072969679	0.159539691	0.226126942	-0.016934328	0.200736748	-0.107691603	-0.038402155	-0.03958932	0.165363276	-0.028706433	0.089154991	0.165692506	0.011856217	0.136955295	0.25822297	-0.065198198
RP11-299L9	N0299L09	1	1p31.1	76503971	76540419	-0.328521796	0.231284415	0.064148971	-0.034895591	0.140594861	0.118522378	-0.093059777	0.047540343	0.045534222	0.055052824	0.002970075	0.069602394	0.093461612	-0.007860584	0.145422864	0.044677055	0.119239618	0.087872116	0.033682418	0.094491382	0.098995841	0.244795521	0.096810598	0.154831151	0.24651162	-0.052440562	0.165402922	-0.114487196	-0.045518284	-0.046257286	0.254910239	-0.036959881	0.078839268	0.223642652	-0.002360717	0.159158337	0.260644607	-0.014453202
RP11-180M17	N0180M17	1	1p31.1	76646104	76799143	-0.32981378	0.129552884	0.052069807	0.048227028	0.125482146	0.045016709	-0.11662719	0.021599202	0.006107378	0.108527029	-0.001101452	0.103013718	0.130853279	0.006512024	0.141353216	0.072244812	0.081656242	0.158548605	0.044301431	0.07028401	0.151467935	0.287761349	0.099186295	0.18754434	0.233107475	-0.031851601	0.205745936	-0.111049152	-0.063343006	-0.077791185	0.325592676	-0.055371291	0.068595349	0.279588142	-0.002221333	0.174429385	0.312402057	0.011692524
RP11-465C20	SIAT7C	1	1p31.1	76702593	76867535	-0.305620161	0.207474384	0.134207332	0.138411415	0.187499763	0.095417881	-0.093835312	-0.001305085	0.065383521	0.123248337	0.02143331	0.060767825	0.163807785	0.036889826	0.192805686	0.045094871	0.117519438	0.08051662	0.167018199	0.134757134	0.26328923	0.420404372	0.141991778	0.115976628	0.248059113	-0.017504193	0.334284335	-0.116957973	-0.102844382	-0.036358354	0.358689793	-0.01350673	0.134756933	0.329137261	0.03217724	0.232089632	0.384942429	0.058456976
RP11-232A7	SIAT7C	1	1p31.1	76774838	76950403	-0.326165896	0.275770656	0.26123946	0.252855489	0.236189728	0.288166771	-0.028224332	-0.002493174	0.187720037	0.25099651	0.103162698	0.151310006	0.293572487	0.20198527	0.241791645	0.087621611	0.225746704	0.129483883	0.208415484	0.182557353	0.350589452	0.382198141	0.047423639	0.18070761	0.544545012	0.070563402	0.389124367	-0.089877862	-0.061336489	0.044664192	0.489798535	0.048119032	0.230410853	0.350438419	0.175267227	0.300990866	0.600864621	0.156339022
RP11-794G9	SIAT7E	1	1p31.1	76866752	77051440	-0.354147309	0.27603051	0.274702702	0.243376063	0.261724999	0.265257398	-0.062485704	-0.056065334	0.176848772	0.197115203	0.134537039	0.124913798	0.235068018	0.170823432	0.195296046	0.059218382	0.197562107	0.129483883	0.194652889	0.275407609	0.373598403	0.382777644	0.026884676	0.118280539	0.507999929	0.079801836	0.383021972	-0.081823268	-0.03363222	0.04648601	0.480427285	0.082551246	0.169690341	0.431936164	0.120246812	0.315176664	0.61778645	0.12540185
RP11-64N3	SIAT7E	1	1p31.1	77011196	77167696	-0.323569928	0.354245489	0.287749432	0.318703317	0.262969187	0.247772061	-0.061217752	-0.03635652	0.171687419	0.165976457	0.125275019	0.11497238	0.231321897	0.184106741	0.192816966	0.042828454	0.227478248	0.126186038	0.146689107	0.277573541	0.359550961	0.424693384	0.044354417	0.091892763	0.508637522	0.110364454	0.455477834	0.00627284	-0.003688959	0.099368278	0.407082899	0.083052927	0.17119697	0.368246408	0.130236265	0.314002163	0.627973814	0.091294199
RP11-162L20	AK5;PIGK	1	1p31.1	77378458	77536383	-0.353223682	0.45832108	0.251190496	0.340977511	0.263890394	0.267384786	-0.073621903	-0.029138383	0.147118713	0.091968031	0.119435128	0.083606575	0.161534601	0.146740167	0.234934437	0.016205537	0.214710426	0.084710124	0.141175941	0.249418151	0.311708571	0.390948817	0.012216551	0.068111081	0.466270028	0.114062101	0.474890125	0.027763209	-0.000876044	0.099360909	0.341042125	0.091030094	0.187452258	0.337139584	0.095673863	0.352048989	0.595392274	0.076012964
RP11-754F4	N0754F04	1	1p31.1	77502456	77658198	-0.418913914	0.27240184	0.197475171	0.328892171	0.181162437	0.178674998	-0.108730886	-0.029138383	0.129748193	0.058154044	0.054737594	0.061026317	0.082469075	0.0806908	0.116686982	0.016205537	0.171837294	0.084710124	0.003846478	0.197764291	0.211109521	0.26091133	-0.030669176	0.084125693	0.412420401	0.119143059	0.417832631	0.088954832	0.09716625	0.065855725	0.259524168	0.064143598	0.147552725	0.19906973	0.056171824	0.26835847	0.384244946	0.056499216
RP11-722L22	AK5;ZZZ3	1	1p31.1	77625074	77793235	-0.459167677	0.223523253	0.124663774	0.287629895	0.114624137	0.048749737	-0.115323271	-0.085311764	0.087652717	0.013305141	0.030161544	0.022353095	0.005237779	0.027747813	0.126054749	0.001265501	0.094222496	0.099999729	-0.060540551	0.146695212	0.107330162	0.078313473	-0.036394043	0.084125693	0.331475539	0.087171576	0.349621583	0.083273936	0.110947139	0.041237251	0.190161597	0.005552376	0.091802293	0.152099151	-0.010818372	0.188271963	0.265650457	0.042022976
RP11-607F18	AK5;ZZZ3;USP33	1	1p31.1	77731156	77903128	-0.463869502	0.186519286	0.05399876	0.242162271	0.070807479	0.029951349	-0.127628799	-0.083310668	0.038352978	-0.010572807	-0.017531972	-0.053298078	-0.041603327	-0.008339935	0.113277456	-0.014309736	0.077122691	0.093908003	-0.180803864	0.080009226	0.01146715	0.016922804	-0.040507447	0.038445123	0.277742626	0.067655165	0.326931185	0.087410804	0.124247713	-0.019149051	0.141337259	-0.037365859	0.105242407	0.048114661	-0.009109433	0.094494358	0.215674869	0.00193475
RP11-16C6	FUBP1;NEXN;FLJ90637;FLJ12806	1	1p31.1	77994450	78147050	-0.393072769	0.045855587	0.056027903	0.148417567	0.068917299	0.027836661	-0.144688605	-0.126877286	0.05364537	-0.035793241	0.051249771	-0.123606214	-0.078066693	-0.082289274	0.069050144	0.353408162	0.080870355	0.030228976	-0.161077113	0.096523979	0.091917885	-0.025665643	-0.006418119	0.02800228	0.296468001	0.043077587	0.270544947	0.052432564	0.130283745	0.008058337	0.146535338	-0.053815186	0.081995135	-0.000247232	-0.011527658	0.059382586	0.10365811	0.040674921
RP11-770L11	FUBP1;GIPC2;NEXN;DNAJB4	1	1p31.1	78095751	78322021	-0.343191935	0.04027072	0.121358433	0.089453618	0.048340485	-0.002126546	-0.102773688	-0.130124153	0.076451028	-0.053848288	0.073069958	-0.12629994	-0.039297869	-0.098231755	-0.016151405	0.320364822	0.096633742	0.044662374	-0.193014405	0.10528814	0.094353071	-0.087720561	-0.03422736	-0.00415845	0.268570469	0.012223143	0.241763319	0.011576646	0.116381597	0.058614198	0.134341623	-0.002602455	0.114250219	-0.034773924	-0.022737906	-0.081494946	0.106553427	0.015298341
RP11-661E7	GIPC2;DNAJB4	1	1p31.1	78180337	78243768	-0.298151325	0.122582572	0.147705389	0.054541307	0.077391237	0.054738105	-0.059188035	-0.130124153	0.118296453	-0.044652942	0.150891892	-0.140352759	0.011209197	-0.062235544	0.033878861	0.318847447	0.129740787	0.044662374	-0.073653155	0.127308764	0.140220469	-0.0413843	-0.000543039	0.038214837	0.301754718	0.01512922	0.249431963	0.049765403	0.107973148	0.111883933	0.172874295	0.054362548	0.178094915	0.021281662	0.011867656	-0.000350846	0.237519369	-0.003978902
RP11-630L23	MGC27382	1	1p31.1	78388087	78566261	-0.243346209	0.185619929	0.216293759	0.070568293	0.094718749	0.074721528	-0.025908341	0.004247822	0.139246262	0.067026364	0.130797387	-0.108078552	0.046245157	-0.005720092	-0.037846432	0.34827514	0.16454102	0.029372769	-0.071956485	0.121005876	0.236499646	0.045581118	0.013510502	0.038214837	0.305931533	0.08625588	0.296473152	0.091029991	0.081591923	0.1167848	0.204202974	0.113568284	0.188215343	0.062961345	0.063995868	0.001070092	0.313484654	0.052151344
RP11-34J10	PTGFR	1	1p31.1	78552472	78740689	-0.209508724	0.170488646	0.288261705	0.130209661	0.0925173	0.076529267	-0.007648558	0.098086764	0.169845664	0.150354302	0.17933982	-0.006414276	0.130410503	0.102613848	0.045718211	0.341861392	0.213632356	0.086365998	0.059793507	0.150706438	0.31031194	0.060171751	0.047886793	0.136088735	0.366163699	0.159176835	0.271921907	0.057242173	0.128439761	0.180244375	0.271537576	0.127035563	0.206756883	0.117571093	0.108498089	-0.004596518	0.373432134	0.076303384
RP11-323I3	IFI44;IFI44L;PTGFR	1	1p31.1	78677460	78861983	-0.280259326	0.18118643	0.182740363	0.279860464	0.009953657	0.055645216	0.017411233	0.10763596	0.104843116	0.173600118	0.126077198	0.0061905	0.189229431	0.177164423	0.0542409	-0.048382719	0.188262135	0.093786166	0.047008142	0.109352099	0.141232947	0.075424706	-0.011589429	0.115007149	0.322455196	0.209567109	0.212218559	0.051656566	0.176818027	0.111007979	0.306900289	0.151157643	0.225855046	0.159232483	0.106417794	0.000955453	0.448947856	-0.007765269
RP11-348L16	IFI44;IFI44L	1	1p31.1	78720464	78912612	-0.273653585	0.1148177	0.103890707	0.371078678	0.025961427	0.102012782	-0.007960558	0.145375334	0.086169891	0.167604901	0.06253866	0.046772461	0.180313762	0.173825668	0.065835999	-0.039204169	0.185015283	0.125901661	0.070695993	0.097725421	0.205182449	0.195570774	0.034499925	0.109721665	0.328372202	0.245633612	0.210776518	0.028874509	0.17993773	0.039763438	0.323837483	0.092322306	0.180481155	0.152841973	0.11727133	0.088968766	0.400162246	-0.008413032
RP11-675A3	N0675A03	1	1p31.1	78885408	79042912	-0.286186606	-0.008044598	-0.004322148	0.302705764	-0.017043312	0.001993841	-0.06369117	0.125432805	0.009200875	0.114570516	-0.035747566	0.053313024	0.15547915	0.142194261	0.048692854	-0.104448398	0.12768839	0.14738403	-0.071175565	0.025350509	0.134973548	0.173736506	-0.023161904	0.059820729	0.275736078	0.201693814	0.21776195	-0.034796097	0.106740201	-0.026849821	0.246430824	-0.00057517	0.090350181	0.144690414	0.056954017	0.010251851	0.356688733	-0.008413032
RP11-484A8	ELTD1	1	1p31.1	78921108	79117939	-0.352207657	-0.070820314	-0.036717194	0.215922478	0.008196727	0.024694015	-0.106397625	0.071939005	-0.013848587	0.083927975	-0.04601519	0.060713067	0.148721367	0.102382193	0.054312841	-0.155692095	0.122482762	0.14738403	-0.109519334	0.02487942	0.029386179	0.179729705	-0.06473506	0.059820729	0.162394023	0.180356519	0.158949364	-0.050999194	0.12746272	-0.03712645	0.250152571	-0.088632299	0.089795412	0.201682061	0.039604829	0.010831971	0.278826797	-0.060300272
RP11-695I16	ELTD1	1	1p31.1	79109038	79281234	-0.401788163	-0.082725626	-0.112239151	0.223317716	-0.017811005	0.054378288	-0.085135769	0.027087681	-0.017679743	0.025172128	-0.059458655	0.069297615	0.161861689	0.01589408	-0.055688787	-0.140471405	0.083749258	0.104947114	-0.228695316	-0.053560692	-0.024337709	0.156545936	-0.098648282	0.038272048	0.100824086	0.117816152	0.17723257	-0.045167312	0.093715152	-0.11103959	0.228785539	-0.112027265	0.009426038	0.180282709	-0.006466903	-0.030859142	0.233498405	-0.027514894
RP11-702A4	ELTD1	1	1p31.1	79135583	79330552	-0.424335487	-0.059905494	-0.032767376	0.078480794	0.028652114	0.095974624	-0.082779098	0.042872221	0.024434799	0.04121476	-0.073373626	0.08875332	0.118244586	-0.001019787	-0.055931321	-0.189013783	0.088197689	0.121251029	-0.2526216	-0.089306111	-0.023168009	0.111240993	-0.097203868	0.001546452	0.072881745	0.062118793	0.19400171	-0.100624588	0.063971182	-0.105041295	0.224545552	-0.16180445	-0.043460994	0.221442787	-0.006125962	-0.078703611	0.197863827	-0.000794542
RP11-572C12	N0572C12	1	1p31.1	79285400	79447688	-0.403429445	-0.052494822	0.023805813	0.082005797	0.049896307	0.048283645	-0.138704987	0.015482809	0.049719175	0.08400403	-0.031287493	0.057469643	0.093910541	0.015829268	-0.0275345	-0.14896735	0.078056155	0.081229504	-0.214653427	-0.088312032	-0.057449909	0.048681577	-0.029544508	-0.00793134	0.019389757	0.049513813	0.176989298	-0.073140518	0.110583618	-0.102965529	0.217085861	-0.102458629	-0.110455691	0.247750882	-0.010557925	-0.120650286	0.224142943	-0.007674429
CTD-2005N18	M2005N18	1	1p31.1	79676431	79800001	-0.392447348	0.021028144	0.062254696	0.103626921	0.056150582	0.136817836	-0.138545796	-0.009133347	0.067788013	0.105992869	-0.046157893	0.044604062	0.095298155	0.033547078	-0.03522524	-0.082205746	0.093476536	0.145231412	-0.180472403	-0.039631496	-0.058709652	0.073832545	-0.0146689	0.016016793	0.013594913	0.128579977	0.114677475	0.006869915	0.180217042	-0.068117225	0.29261078	-0.107072808	-0.083065732	0.201398702	0.020884251	-0.120843143	0.169953623	-0.019791534
RP11-693O17	N0693O17	1	1p31.1	79707638	79907686	-0.386108354	0.035410441	0.0388844	0.082332124	0.023092472	0.100641512	-0.137087866	-0.032650052	0.010512338	0.091358618	-0.016825027	0.044003578	0.098722235	-0.006171511	-0.266991683	-0.063457607	0.073052699	0.168166901	-0.176617493	-0.075982804	-0.117042994	0.032592566	-0.015228112	-0.028259928	0.134875875	0.139858828	0.156919684	0.034359044	0.189278936	-0.06173217	0.28764801	-0.109527677	-0.048474811	0.123620913	0.032724392	-0.30467167	0.199979666	-0.036550837
RP11-740C16	N0740C16	1	1p31.1	79771692	79970370	-0.301939338	0.100471111	0.040924494	0.056334258	0.00250156	0.070833964	-0.187627844	-0.017500287	0.021011399	0.141778075	-0.032056189	0.006991192	0.065991684	0.054850537	-0.206466113	-0.020179153	0.105746294	0.161962909	-0.187035837	-0.05353374	-0.13123828	0.008977131	0.023741246	-0.037850539	0.155079347	0.202264505	0.097675746	0.078067486	0.22927814	-0.048275735	0.326878196	-0.121001734	-0.003712442	0.172608854	0.081703542	-0.251133456	0.092980285	-0.039047729
RP11-731A12	N0731A12	1	1p31.1	79926619	80104477	-0.307036655	0.150478338	0.020493274	0.084651695	-0.00153535	0.055487438	-0.208963764	-0.062268988	-0.019787032	0.112234464	-0.060219925	0.011072617	0.033846468	-0.009127667	-0.331841099	-0.008986376	0.095284115	0.201949616	-0.214916535	-0.103471688	-0.122666847	0.019808592	0.014335011	-0.025004567	0.043057374	0.224001372	0.071541066	0.058928976	0.207292117	-0.09905082	0.286035804	-0.156284682	-0.048704594	0.130664485	0.016249545	-0.242967994	0.034338976	-0.050758324
RP11-449N5	N0449N05	1	1p31.1	80021684	80180564	-0.261236153	0.22187041	-0.024572675	0.024449337	-0.076268274	0.051486349	-0.164810444	-0.07261895	-0.025130654	0.106483624	-0.053245179	0.018031127	0.05426378	0.024001251	-0.291108938	-0.027256826	0.08160205	0.150667068	-0.257035966	-0.103289463	-0.155727528	0.029680639	-0.058991175	-0.025004567	0.122220998	0.176628992	0.047833548	0.056872909	0.114922491	-0.090360677	0.298713657	-0.247153617	0.007484754	0.114536103	0.067464818	-0.327694558	0.005688823	-0.091205709
RP11-794A19	N0794A19	1	1p31.1	80112816	80306588	-0.249250594	0.247426348	-0.033131324	0.067436581	-0.071717293	0.027346718	-0.145799334	-0.020472654	-0.050849763	0.104353967	-0.014541159	0.010532757	0.046208594	0.003583709	-0.20668066	-0.02682232	0.07400068	0.117496204	-0.216310386	-0.1191104	-0.101129867	0.040364832	-0.040165634	0.369835932	0.170935672	0.152786439	0.130625103	-0.000343304	0.08032223	-0.103585856	0.26973383	-0.24307307	0.033920266	0.140283723	0.052483942	-0.321493822	0.032976777	-0.07404597
RP11-389A8	N0389A08	1	1p31.1	80206343	80373629	-0.2755009	0.15623227	-0.075586415	0.064722675	-0.132530063	0.012699131	-0.177354074	-0.081214729	-0.028503795	0.054763628	-0.044853961	-0.009479987	0.023863304	0.039383391	-0.061572494	-0.055742807	0.080976601	0.117852514	-0.257419997	-0.122490558	-0.057118241	0.022854259	-0.040515282	0.384934608	0.15142557	0.127191623	0.185350359	-0.109159996	0.053236517	-0.137335681	0.213675321	-0.247480161	-0.0327509	0.127437116	0.020320462	-0.225164812	-0.082328722	-0.089358196
RP11-144P10	N0144P10	1	1p31.1	80538335	80723348	-0.3295067	0.140917379	-0.068518375	0.062798963	-0.117557432	-0.007142037	-0.167253765	-0.196430347	-0.076233396	0.014899491	-0.064358305	-0.036150281	-0.036826916	-0.028853136	-0.089179081	-0.134366805	0.05587823	0.109058415	-0.274154284	-0.152887952	-0.060344762	-0.022693441	-0.138568809	0.293366232	0.091582994	0.004558042	0.259377599	-0.150074614	0.004098563	-0.150553212	0.159174942	-0.265450889	-0.047402042	0.073501248	-0.057292846	-0.245492727	-0.085421975	-0.130366132
RP11-115A15	N0115A15	1	1p31.1	80555123	80723359	-0.291013258	0.017628647	-0.113721188	-0.021364795	-0.152703936	-0.093600124	-0.164284085	-0.162247483	-0.059672225	0.023274525	-0.020765659	-0.014940503	-0.000124884	0.010565842	0.005994976	-0.13738119	0.06341771	0.080252264	-0.275499354	-0.067840312	-0.048813913	-0.063838124	-0.126295476	0.338327442	0.230673404	0.013219597	0.211493152	-0.141737686	-0.010854309	-0.119562696	0.193003145	-0.213295491	-0.008853168	0.060376843	-0.000874404	-0.301875466	-0.054363783	-0.090607974
RP11-101N24	N0101N24	1	1p31.1	80697584	80851626	-0.385225171	-0.055887831	-0.05955414	-0.128721472	-0.101371221	-0.098785266	-0.154768592	-0.116643049	-0.06178438	0.009259694	-0.01939682	0.022672308	-0.01387882	-0.079396671	-0.054061465	-0.148256608	0.062289367	0.074868459	-0.276501449	-0.052526854	-0.084044467	-0.065685498	-0.152646433	0.338327442	0.174200631	0.058139654	0.260598871	-0.12267533	0.062822859	-0.153703088	0.16599468	-0.188687495	-0.029294479	0.025939927	-0.068309449	-0.251698358	-0.067416923	-0.064044863
CTD-2001A18	M2001A18	1	1p31.1	80708677	80838546	-0.416235615	-0.047118277	-0.063044171	-0.145643697	-0.101039062	-0.109703469	-0.161001412	-0.102092297	-0.039446933	-0.00541797	-0.021755349	0.050533614	0.001693451	-0.067122628	-0.069234915	-0.150811055	0.05656438	0.021007539	-0.287683204	-0.057884687	-0.139513585	-0.062401555	-0.199735081	-0.052453642	0.201414127	0.040710176	0.250237664	-0.13720007	0.069864481	-0.122605964	0.15885295	-0.136658781	-0.025001799	0.001620319	-0.07633505	-0.285516093	-0.000136733	-0.081932714
RP11-258F23	N0258F23	1	1p31.1	80768334	80937720	-0.360627482	0.002694155	-0.024116851	-0.101072315	-0.024598898	-0.088152143	-0.156230873	-0.041350222	-4.31605E-05	0.057446643	-0.001245766	0.029920494	0.03307586	-0.059512034	0.002481622	-0.121890568	0.074169533	0.021750577	-0.262270742	-0.011919599	-0.173402537	-0.060199369	-0.194678177	-0.023275598	0.215594686	0.035670266	0.173551228	-0.042091585	0.115293862	-0.094162351	0.229612881	-0.114472641	-0.004162354	-0.006109984	-0.044282669	-0.245345303	0.051053777	-0.048580046
RP11-671A9	N0671A09	1	1p31.1	80918642	81098959	-0.343051748	-0.035870889	0.032377092	-0.101072315	0.044586772	-0.080260868	-0.119945792	0.088487413	0.065755778	0.081429737	0.041193318	0.040892214	0.122563597	-0.025967657	0.015109185	-0.074645709	0.088617242	0.02828408	-0.158553684	0.094966801	-0.141772521	-0.00634562	-0.11876627	0.03649451	0.308622212	0.110052732	0.23759435	-0.040520811	0.118820115	-0.072959034	0.260526505	-0.051047813	0.027842105	0.04735579	-0.003028663	-0.180432319	0.227283056	-0.029327593
RP11-733B2	N0733B02	1	1p31.1	81031636	81211887	-0.361242608	-0.045928471	0.053948758	-0.059945922	0.082053294	-0.009434984	-0.098869453	0.075612616	0.10179063	0.037626295	0.013684138	0.01328556	0.118400236	-0.035017809	0.029221004	-0.012995359	0.081022467	0.01883775	-0.118592633	0.09797872	-0.181969201	0.000776537	-0.098397921	0.03649451	0.255773811	0.109980534	0.334406909	-0.047526399	0.116247333	-0.087295354	0.249304792	-0.035252027	0.007265777	0.045952356	-0.014482642	-0.16282733	0.289913555	-0.044238638
RP11-2B19	N0002B19	1	1p31.1	81161825	81308419	-0.349708031	-0.134042307	0.036416939	0.077661279	0.089857019	0.015348828	-0.117646436	0.006480475	0.111120332	0.067017515	0.027510704	-0.006631396	0.151340762	0.025979447	0.100027549	0.034747309	0.118213385	0.024221556	-0.083741552	0.14066712	-0.13971217	-0.049087336	-0.054107701	0.093509749	0.325914345	0.066864143	0.407866339	-0.046151711	0.060642016	-0.03610443	0.274790401	-0.020925614	0.067408819	0.066183775	0.012557313	-0.070250241	0.362757933	-0.013997552
CTD-2009D3	M2009D03	1	1p31.1	81187254	81309676	-0.330847498	-0.165503736	0.05473799	0.128545533	0.098899781	0.00502676	-0.113169075	-0.015657889	0.085832231	0.083029534	0.019851472	-0.011549593	0.142449276	0.013368259	-0.01104682	0.03686725	0.162814513	0.025769061	-0.039411843	0.164069534	-0.091602239	-0.080039481	-0.030992952	0.057015239	0.186787794	0.08373462	0.245184244	-0.035939671	0.036576708	-0.091524682	0.321414956	-0.036128866	0.028546437	0.1278587	0.035613645	-0.028244465	0.258381965	-0.007232959
RP11-432D22	N0432D22	1	1p31.1	81234356	81407728	-0.373089208	-0.092437855	0.101753303	0.107982855	0.121081405	0.034248127	-0.086560333	-0.015657889	0.102072235	0.056453923	0.052430048	0.023383969	0.149900179	0.010495182	-0.028031945	0.03686725	0.179461021	0.001734226	0.033347153	0.168234011	-0.030927082	-0.025268821	-0.006307981	0.090050658	0.192685003	0.087229286	0.224903214	-0.080882519	-0.009527491	-0.07732865	0.323137527	0.026976128	0.078338036	0.214807635	0.039986177	0.047527472	0.322391539	-0.010660836
RP11-675O9	N0675O09	1	1p31.1	81309678	81426513	-0.37279564	-0.092437855	0.084884261	0.107982855	0.118658348	0.039341555	-0.079947813	-0.044685555	0.101000386	0.08760876	0.035160704	0.02154934	0.142431173	0.049734731	0.067126201	0.080871575	0.182810985	0.001734226	0.05570718	0.206352021	0.002922933	0.06191916	-0.005326073	0.090050658	0.25141254	0.066421227	0.132534868	-0.079233237	-0.065911012	-0.036313875	0.308244025	0.002306589	0.106134093	0.214895636	0.054743319	0.07714718	0.196112501	-0.003400943
RP11-159J16	N0159J16	1	1p31.1	81503362	81676429	-0.374950469	-0.00622317	0.169873189	0.107982855	0.132180911	0.062440339	-0.091970786	-0.027717038	0.08125847	0.134133483	0.081657411	0.059326544	0.155100404	0.04994159	0.066383446	0.080561733	0.188437239	0.039627608	0.13048712	0.234903135	0.100889096	0.112883737	0.000310824	0.094148812	0.269306133	0.071004445	0.129729789	-0.05931589	-0.044009101	0.011180606	0.285784906	0.018698015	0.166389687	0.243436673	0.073454212	0.086381788	0.153684997	-0.003832045
RP11-262C23	N0262C23	1	1p31.1	81613100	81772072	-0.323905358	0.094802573	0.205829371	0.067573289	0.142427288	0.088943613	-0.025014702	0.021319023	0.129183845	0.098948376	0.090533316	0.092305336	0.157169763	0.083885164	-0.015034115	0.070432779	0.182217835	0.092258655	0.182451163	0.239607801	0.110340301	0.247050147	0.025965828	0.037133573	0.226712047	0.117257526	0.041235337	-0.069096753	-0.015147318	0.005392752	0.334597865	0.105229641	0.137221116	0.255498406	0.159721796	0.068087426	0.145537983	-0.020021725
RP11-64D15	N0064D15	1	1p31.1	81745106	81919321	-0.341749811	0.130223346	0.250486495	0	0.182736885	0.088943613	0.032496802	-0.012275213	0.215895034	0.120611081	0.158616062	0.122615863	0.167855789	0.136426983	0.050699515	0.070432779	0.175929512	0.092258655	0.167315922	0.268060793	0.175953749	0.324064234	0.036285064	0.072400331	0.347261479	0.1080809	0.220866188	-0.050623355	-0.01316942	0.07502179	0.305820907	0.125769695	0.170654574	0.2790827	0.149972588	0.11766897	0.250363941	0.002015167
RP11-403N19	N0403N19	1	1p31.1	82206903	82370449	-0.332287836	0.08528732	0.231156804	-0.061284409	0.158367542	0.052818507	0.008796723	-0.012275213	0.213824729	0.118593425	0.126707224	0.113300732	0.140322757	0.119008978	-0.023365719	0.070432779	0.161287399	0.092258655	0.161380041	0.289465931	0.165932071	0.241342585	0.014529517	0.07868386	0.375213313	0.0812137	0.260328737	-0.034633603	-0.022441028	0.074500312	0.288141829	0.092907096	0.138521705	0.2573222	0.139150173	0.056732539	0.238932554	-0.012142472
RP11-147G16	N0147G16	1	1p31.1	82273143	82445793	-0.340899578	0.035118421	0.232695369	-0.123728348	0.084824011	0.053852049	-0.016504972	-0.010435883	0.177872752	0.050060856	0.066826965	0.080642067	0.095085071	0.093729791	-0.182387364	0.0150604	0.126133887	0.130973811	0.120665736	0.153453949	0.041447237	0.06606277	-0.038077294	0.103705669	0.214699759	0.08858977	0.182130301	-0.037993686	0.013014629	-0.006113179	0.30184473	0.130775381	0.05016043	0.255045638	0.098301242	-0.043296473	0.233524011	-0.022420019
RP11-738G20	N0738G20	1	1p31.1	82295757	82516365	-0.329619791	-0.019482907	0.157786865	-0.174261924	0.045226506	0.02601068	0.013208541	0.034245381	0.165909085	0.083328912	0.017928541	0.006199909	0.108386993	0.119656714	-0.283219931	-0.060962648	0.135030121	0.085810682	0.021652342	0.130957874	0.074780721	0.075353577	-0.066866858	0.104791752	0.220009422	0.081838131	0.213271143	0.006639458	-0.012729884	-0.072843128	0.299205552	0.159309389	0.07915899	0.27249198	0.093551125	0.004575694	0.293621809	-0.037649963
RP11-734P17	N0734P17	1	1p31.1	82422136	82612995	-0.386176757	-0.062398482	0.099744194	-0.242058721	0.056348275	-0.016041845	-0.0308245	0.026570685	0.059057095	0.072873394	-0.004962391	-0.089206852	0.093141242	0.096172655	-0.281742465	-0.109464954	0.115856092	0.043766617	-0.028111823	0.028046206	0.034367195	-0.091161667	-0.121699771	0.117611577	0.196531838	0.112196238	0.078711091	0.015144303	-0.047309663	-0.118963441	0.280297375	0.030397934	0.133663945	0.288227871	0.006379392	-0.05117137	0.328796101	-0.015821171
RP11-752E17	N0752E17	1	1p31.1	82576129	82775357	-0.373142977	-0.094559223	0.021324338	-0.24954124	-0.044178356	-0.046147487	-0.091521239	0.034274662	-0.036838647	0.027208216	-0.063275492	-0.130669686	0.045139425	-0.035436801	-0.201641915	-0.14600513	0.118715502	0.043056303	-0.089080893	-0.058606378	-0.117724387	-0.20393553	-0.154561108	0.082344819	0.133904107	0.124895713	-0.02187306	-0.074457312	-0.061991345	-0.157491983	0.265974595	0.04394043	0.103105689	0.191120615	-0.005570609	-0.140290743	0.220230936	-0.031777439
RP11-727N15	N0727N15	1	1p31.1	82739103	82900500	-0.251006208	0.001771161	0.016606748	-0.092639018	0.008628316	0.034286126	-0.066150658	0.062494475	-0.035345683	0.033875503	-0.057883421	-0.0600809	0.103876805	0.038834396	0.05494959	-0.115514648	0.135857349	0.117799133	-0.015410749	-0.071254697	-0.007456996	-0.132307961	-0.174461992	0.082913791	0.092457998	0.178346936	0.142833017	-0.02706152	-0.02104302	-0.190401459	0.317446552	0.084436136	0.147687882	0.206913435	0.037303515	-0.035337013	0.317438449	0.060631947
RP11-14M11	N0014M11	1	1p31.1	82806910	82967031	-0.250993633	0.048591466	0.055296794	0.047476855	0.114686883	0.086072449	-0.024130803	0.07837088	-0.014432868	0.110129703	0.025300762	0.067282436	0.172275173	0.080819642	0.226460586	-0.049250917	0.178198897	0.160903317	0.059048478	0.018170983	0.143923347	-0.004283597	-0.110297314	0.14440343	0.194537145	0.184904508	0.321163892	-0.064963414	-0.04811674	-0.09999606	0.353260377	0.075730354	0.176591988	0.247925892	0.076249042	0.061196374	0.472555045	0.104358766
RP11-767D16	N0767D16	1	1p31.1	82892597	83052827	-0.213130971	0.111421274	0.042388786	0.125442822	0.107711317	0.149934695	-0.073334015	0.061130544	-0.007467883	0.044340598	0.021281264	0.116877219	0.23674889	0.090865148	0.275221706	0.003298023	0.177705734	0.161898951	0.050434027	0.005131339	0.096924483	-0.017697353	-0.072618827	0.138965656	0.267646008	0.201881491	0.284713822	-0.105459835	-0.052405338	-0.086680807	0.37239502	0.03578107	0.132179898	0.216281274	0.063924582	0.003568555	0.39333074	0.125586241
RP11-796B5	N0796B05	1	1p31.1	82950587	83141554	-0.197604384	0.140122877	0.027269247	0.205814366	0.079648705	0.212625516	-0.076849401	0.035473283	0.030889407	0.072320208	0.01168044	0.186914484	0.21496214	0.066718978	0.233485247	0.025062034	0.182903519	0.191971328	0.016848174	0.064503814	0.094998637	0.060306663	-0.049588545	0.126145831	0.311097464	0.148034686	0.466006926	-0.071343431	0.00063102	-0.022053318	0.336345413	0.073791892	0.073705933	0.187391821	0.025939303	0.046404251	0.288698716	0.079540566
RP11-170N11	N0170N11	1	1p31.1	83043979	83214246	-0.221294532	0.245226108	0.043166678	0.174332324	0.096147313	0.251681922	-0.064398971	0.018481747	0.072583339	0.089318316	-0.003024703	0.167141598	0.245158793	0.159223976	0.21069645	0.055270623	0.148172772	0.188243394	0.02973191	0.068544967	0.20911395	0.088705787	-0.012965329	0.135962942	0.319308406	0.139009638	0.561849642	-0.047277732	0.009072017	-0.01475636	0.365867034	0.018899544	0.082224629	0.253112316	0.029811296	0.093825284	0.356003846	0.065541694
RP11-808D16	N0808D16	1	1p31.1	83112357	83276047	-0.312495683	0.250601881	0.06900309	0.078714511	0.054917578	0.231539949	-0.035422264	-0.009738066	0.1037278	0.099422465	0.001548236	0.105867945	0.213100418	0.152371047	0.213423271	0.096263837	0.182094169	0.22206802	-0.005910878	0.092001887	0.201390193	0.152108162	0.033679286	0.181456168	0.363917869	0.085622308	0.45193353	-0.072595292	0.046655666	0.011654295	0.356041622	0.039708735	0.055082475	0.229336362	0.03534177	0.054968562	0.328630101	0.020390532
RP11-69I4	N0069I04	1	1p31.1	83146758	83324661	-0.301840682	0.258759887	-0.04559246	-0.011877413	-0.024698037	0.194058281	-0.055419843	-0.020360142	0.067941978	0.035172614	-0.083980362	-0.010334981	0.131374941	0.102479175	0.119196206	0.012919682	0.147296893	0.178389257	-0.089314624	0.016550656	0.156353833	0.172074914	-0.011695012	0.107533047	0.302332519	0.074560027	0.387033994	0.020178698	0.176593633	-0.062978727	0.274047096	-0.027344076	0.059488011	0.149628769	0.006483626	-0.005804322	0.174122965	-0.063819422
RP11-60P19	N0060P19	1	1p31.1	83208897	83375373	-0.31210176	0.391925871	0.021162196	-0.039309804	0.011903833	0.202839835	0.007627276	-0.04545107	0.132416053	0.076557106	-0.017479134	0.002194254	0.07208111	0.08708728	0.176279098	0.036703632	0.234794941	0.182929144	-0.004492204	0.005276552	0.244339266	0.22733074	0.02078001	0.177152094	0.319778565	0.027417204	0.321423064	0.030369246	0.224311691	-0.019206392	0.314991113	-0.000780509	0.049611929	0.180047428	0.049119435	0.056147892	0.201681573	-0.059812291
RP11-782O23	N0782O23	1	1p31.1	83272392	83432895	-0.31529627	0.364487391	0.055263651	-0.116261684	0.053474621	0.140100685	0.041617432	-0.041088397	0.15100803	0.053054236	-0.046668888	0.049301047	0.078246279	0.08057562	0.353774489	0.031156574	0.233300074	0.175842761	0.024724116	0.023746443	0.25194381	0.275792321	0.023511787	0.177152094	0.285656773	0.016833046	0.327660121	-0.056565179	0.223863567	-0.029812636	0.319388008	0.08455085	0.049187636	0.198494096	0.100328157	0.008409334	0.138954297	-0.020151762
RP11-685D16	N0685D16	1	1p31.1	83347023	83563969	-0.247411151	0.395355174	0.11206144	-0.047075775	0.104772568	0.195881722	0.089197715	0.026170179	0.182202889	0.091191092	0.025190946	0.079222238	0.116666707	0.087070141	0.425225506	0.067712166	0.292812917	0.269800305	0.054796737	0.115092095	0.25267611	0.407069233	0.061231166	0.301873018	0.354522523	0.074327755	0.330181188	0.005154397	0.27738231	-0.03266034	0.330206469	0.18451332	0.064199156	0.19602169	0.141744939	0.025144414	0.167836591	0.048471558
RP11-457H13	N0457H13	1	1p31.1	83414619	83567341	-0.190688113	0.351018279	0.001572036	-0.063898938	0.046030622	0.135976457	0.038943338	-0.031560677	0.165829704	0.027712843	-0.080510012	0.090018581	0.019888269	0.015680443	0.261992727	0.052204452	0.143734912	0.20159246	-0.054175266	0.01427712	0.1136808	0.383581816	0.073940757	0.206950572	0.256818466	0.083667725	0.146039155	-0.000781998	0.238927545	0.020894768	0.203190697	0.157983159	0.032010423	0.083577721	0.077101509	0.006026182	-0.056448286	0.032603805
RP11-604I21	N0604I21	1	1p31.1	83530508	83701401	-0.211393563	0.346208869	0.095065807	0.043621517	0.088962636	0.148504406	0.025923796	-0.036815006	0.185791574	0.046340432	-0.092249783	0.130505167	0.058437148	0.046708946	0.330990634	0.067802083	0.148959414	0.233984745	0.024373173	0.079282131	0.19512838	0.443167781	0.086995556	0.298474537	0.27862908	0.121840532	0.18948155	-0.063935117	0.172184452	0.086856337	0.252076736	0.243531228	0.080893332	0.091542476	0.117751248	0.062770999	-0.017229544	0.081781494
RP11-104J19	N0104J19	1	1p31.1	83571016	83648391	-0.253140586	0.224454578	0.069191055	0.053467534	0.081290552	0.131271315	-0.043658325	0.005581811	0.132396122	0.06042442	-0.129432603	0.156413057	0.06460196	0.084683818	0.383844833	0.057390526	0.102421601	0.293620575	-0.002284081	0.106474829	0.132701747	0.410551744	0.064894668	0.285749935	0.197980241	0.162909395	0.33628083	-0.056154952	0.146481628	0.10694887	0.266514324	0.259204132	0.131713526	0.117083448	0.107853295	0.065828049	0.039321124	0.076482608
RP11-454L6	N0454L06	1	1p31.1	83637470	83825919	-0.235297225	0.281317674	0.091971183	0.116522001	0.092274499	0.182222653	-0.110026339	0.008203436	0.180027136	0.09148095	-0.065541441	0.081693522	0.082578621	0.110824767	0.285900436	0.09892529	0.12395128	0.302049818	-0.075474301	0.106590661	0.167888555	0.388253032	0.073348889	0.299048136	0.1844432	0.215922359	0.195425919	0.039698042	0.092279139	0.09662722	0.252874958	0.233322593	0.114420593	0.069266164	0.101084786	0.104471975	0.157619679	0.079125674
RP11-19L22	N0019L22	1	1p31.1	83845796	84018648	-0.25890412	0.160353314	0.083552822	0.055406455	0.087619905	0.128147839	-0.173800517	-0.017400167	0.243723687	0.099351406	-0.090141505	0.104345078	0.068303102	0.109830959	0.137234585	0.075974486	0.139731103	0.228739188	-0.078518835	0.071561435	0.124187051	0.275132396	0.04641622	0.164510101	0.183761488	0.19355229	0.174126028	0.058189867	0.055927093	0.067914046	0.216799792	0.141124779	0.104342706	0.036946022	0.077633367	0.129399415	0.117604772	0.068991325
RP11-430B7	N0430B07	1	1p31.1	83878818	84007906	-0.331459955	0.176809799	0.20415611	0.072229618	0.158757031	0.12422168	-0.152650912	0.041977049	0.234294562	0.149971531	0.045094354	0.082400168	0.171658038	0.15305555	0.194452861	0.045266751	0.290455435	0.265745276	0.008896263	0.167419656	0.246638305	0.224399731	0.010563916	0.174051401	0.248534903	0.21194707	0.425692454	0.054674496	-0.008877874	0.058263183	0.310832061	0.137856514	0.148670686	0.163509114	0.115975438	0.141574769	0.312970753	0.077930238
RP11-100A20	FLJ23033	1	1p31.1	84049301	84247914	-0.344886809	0.24060693	0.178075227	-0.038566691	0.129526417	0.125387486	-0.129189844	0.068747902	0.261063637	0.126975504	0.116479907	0.095095679	0.194760006	0.140079339	0.16751526	0.071170902	0.315907857	0.245876421	-0.039867051	0.153137772	0.138293167	0.16343114	0.098316873	0.120650134	0.266749648	0.20337056	0.414181601	0.092596508	-0.031063781	0.015499182	0.343732201	0.107236202	0.108631276	0.195482659	0.129510115	0.116658897	0.281129489	0.053046624
RP11-742B6	PRKACB	1	1p31.1	84180832	84357060	-0.339863361	0.228546083	0.171090945	-0.079574855	0.138286742	0.084342669	-0.096396079	0.057778168	0.302491354	0.119424259	0.129028504	0.040550193	0.178354803	0.157249468	0.135965005	0.05568429	0.274523782	0.183274364	-0.049110797	0.141709397	0.18734007	0.160806771	0.109464787	0.069486139	0.297371446	0.201024157	0.320841963	0.094477387	-0.052458277	-0.022442129	0.305040909	0.084733643	0.070440721	0.137797232	0.127060229	0.119663249	0.228822612	0.035304716
RP11-25E12	LOC148418	1	1p31.1	84416945	84568250	-0.373150056	0.090447346	0.106291999	-0.120128359	0.089772558	0.0129274	-0.117615672	0.083494316	0.212463351	0.112733649	0.034161431	0.003442738	0.145595429	0.105058916	0.023101648	0.019696583	0.262236932	0.170897448	-0.08792573	0.098438952	0.161909499	0.164641372	0.106038439	0.083468426	0.33578127	0.169878923	0.491989895	0.078360845	-0.013900703	-0.045790764	0.349161513	0.023647895	0.043734932	0.135480738	0.093777031	0.138075718	0.149964396	-0.046799645
RP11-30M11	GNG5;RPF1;SPATA1;DNASE2B	1	1p31.1;1p22.3	84549545	84713290	-0.427556112	0.126607552	0.080845044	-0.0234529	0.079453481	0.038922561	-0.12657275	0.084721139	0.132317421	0.064002147	0.015529248	-0.035164524	0.106393953	0.091815153	0.096467315	0.010424308	0.211119696	0.177577159	-0.107656252	0.12283489	0.211090069	0.198224504	0.106401625	0.109409962	0.288021334	0.131260123	0.600090839	0.039194416	-0.047788492	-0.045590682	0.352148123	0.053679216	0.041946098	0.15496281	0.094912999	0.121402774	0.185357573	-0.093736964
RP11-747H21	SSX2IP;FLJ35487;SPATA1;CTBS	1	1p22.3	84718902	84919709	-0.418689891	0.090349472	0.062202077	-0.000830735	0.077363808	0.054652185	-0.14265954	0.096213983	0.00923825	-0.000171035	-0.021218886	-0.024015957	0.077189976	0.055001296	0.060379093	-0.017618213	0.105985998	0.100211459	-0.108606247	0.094886558	0.152118212	0.239497056	0.095886051	0.109409962	0.309730271	0.05592067	0.512504205	0.002079346	0.004909511	-0.119886351	0.292640878	0.055234778	0.025964682	0.146956871	0.072246714	0.202210593	0.103843049	-0.211344723
RP11-770F4	SSX2IP;EDG7	1	1p22.3	84836033	85029440	-0.435287895	-0.042752156	0.061929298	0.044643912	0.067384787	-0.005991784	-0.160675618	0.069443129	-0.00141671	-0.013482256	-0.066416102	-0.065991031	0.019010827	-0.013094191	-0.039618465	-0.013072283	0.093981285	0.086348306	-0.099887707	0.064502689	0.205014785	0.278836914	0.009600839	0.087848904	0.230916861	0.058826782	0.505806607	-0.048705082	-0.012355188	-0.118099591	0.202054122	0.021307074	0.084767213	0.093794161	-0.017175328	0.202491943	0.131966086	-0.182067821
RP11-792N6	MCOLN3;MCOLN2;EDG7	1	1p22.3	85006115	85203131	-0.454875738	-0.007730138	0.074452875	0.096322486	0.073509003	-0.003089986	-0.146415529	0.038016047	-0.027247127	-0.068864515	-0.048747762	-0.044727066	0.016532456	-0.038226847	-0.084478725	0.012825886	0.103877719	0.089314533	-0.057385755	0.103660025	0.186252158	0.255107337	0.012558151	0.082371992	0.24312247	0.079239934	0.55459472	-0.050583244	-0.036219899	-0.095726978	0.210327203	0.037404412	0.092531049	0.12313199	-0.015897701	0.193779502	0.11740285	-0.159027027
RP11-507C22	MCOLN3;NYD-SP29;MCOLN2	1	1p22.3	85114134	85319070	-0.472639473	0.087380748	0.114601962	0.139915015	0.081809579	0.047988324	-0.107436094	0.033045837	0.030636839	-0.087696549	0.042141771	-0.005312019	0.052800248	0.051926713	0.094794264	0.012825886	0.10290861	0.159196335	0.092389545	0.15076163	0.227277804	0.27994138	0.025680239	0.055091503	0.2764979	0.097044948	0.527068963	-0.097295099	-0.063298222	-0.077216171	0.194393837	0.078208443	0.157985261	0.192147561	0.014815532	0.187893655	0.235046818	-0.042835762
RP11-679P24	MCOLN3;NYD-SP29;FLJ13815	1	1p22.3	85187516	85402052	-0.455154836	0.03243106	0.136856926	0.018821593	0.104594225	0.039433015	-0.085940783	0.031607284	0.028563861	-0.077231615	0.031797289	0.005168598	0.069240123	0.08400311	0.053434255	0.045613378	0.10981258	0.205234108	0.094518922	0.125451717	0.221489011	0.24398364	0.001349112	0.051253346	0.33462401	0.112722449	0.415998668	-0.090213709	-0.039588049	-0.075152742	0.155876124	0.092136665	0.166181988	0.214514842	0.008573846	0.21912592	0.213141066	-0.007087994
RP11-667K9	DDAH1	1	1p22.3	85462674	85661357	-0.451400352	0.039103708	0.115271395	0.086918394	0.062894924	0.035880376	-0.083283291	0.053877858	0.110999273	-0.02128234	0.022019085	-0.002854443	0.073245108	0.118951609	0.124052205	0.074922523	0.152817058	0.285510871	0.066363542	0.140213314	0.289691342	0.259150607	0.05267604	0.085895493	0.310063621	0.166896793	0.470771397	-0.105087136	-0.085366922	-0.017588842	0.233782472	0.087257364	0.141247041	0.244071245	0.017485161	0.185866968	0.352578259	0.110043996
RP11-693O19	DDAH1	1	1p22.3	85532796	85726101	-0.438999386	0.08230012	0.122721481	0.097069062	0.110668859	0.096662097	-0.067431694	0.082470963	0.080388172	-0.02493661	0.099248104	-0.034510901	0.088187058	0.149984262	0.224641123	0.044952114	0.161225341	0.256876927	0.054105413	0.128241746	0.253136393	0.141702806	0.09724321	0.069245366	0.373233536	0.132303924	0.376516806	-0.102265336	-0.056689748	-0.01952182	0.261918296	0.133504022	0.048982781	0.273568612	0.041932385	0.162163535	0.371462436	0.060380539
RP11-469D8	DDAH1;CYR61	1	1p22.3	85634151	85807675	-0.435340043	0.017321094	0.048610835	-0.045740357	0.055209828	0.062810373	-0.063544092	0.022223952	0.035578046	0.026899319	0.063146552	-0.090112385	0.057069265	0.079363429	0.227726193	0.023732634	0.170746758	0.242037091	-0.01843204	0.129819022	0.049855474	0.101725235	0.0358294	0.069245366	0.269534243	0.067713288	0.320800059	-0.139859194	-0.025314575	-0.025130171	0.146763619	0.087379738	0.029320231	0.191663544	0.012937141	0.148334278	0.349347764	0.07036223
RP11-36L4	FLJ20729;CYR61	1	1p22.3	85718046	85892338	-0.425968124	0.061724439	0.045873919	0.003253872	0.094362945	0.057545782	-0.020375495	0.002317318	0.050690286	0.032067283	0.067596382	-0.06272636	0.070086802	0.036017622	0.230100504	0.023732634	0.188761989	0.142529986	-0.066339369	0.165817171	0.072487591	0.085685828	0.041565485	0.132486863	0.246556635	0.064446498	0.330477301	-0.127122851	-0.024496995	-0.027828137	0.168979285	0.089076927	0.024353695	0.211940523	0.023996754	0.168278854	0.285865488	0.0324026
RP11-771P4	N0771P04	1	1p22.3	86028014	86212385	-0.440368339	0.092155445	0.063751608	0.056492567	0.11932016	0.039070846	-0.010641029	0.026145648	0.041106576	0.00924825	0.112113922	-0.074567471	0.086278585	0.010447617	0.271905351	-0.027573657	0.183514013	0.12854776	-0.037138196	0.165730289	0.123071069	0.171912327	0.054272264	0.145323957	0.189688076	0.074349457	0.32963535	-0.166586759	-0.048797299	0.013303744	0.238919895	0.100655767	0.034697534	0.227195721	0.030344074	0.144418606	0.31056441	-0.025407623
RP11-192G4	COL24A1	1	1p22.3	86239300	86410707	-0.449070211	0.10927651	0.036912749	-0.011483836	0.146804806	0.003944745	-0.006530149	-0.007204693	0.061832096	-0.01197414	0.091373478	-0.039237197	0.053350096	-0.04229708	0.248699565	-0.054108529	0.193942001	0.085405453	-0.054354745	0.146790007	0.029861432	0.126083517	-0.003153867	0.11068181	0.167471947	0.087239346	0.269304552	-0.126145138	-0.004229809	-0.00364948	0.166004998	0.031975691	0.016010753	0.150379903	0.007968514	0.057681064	0.208759332	-0.051103599
RP11-360L19	COL24A1	1	1p22.3	86262295	86449311	-0.396230378	0.178323609	0.051172592	-0.052147006	0.132839753	-0.009679458	-0.02733285	-0.000665229	0.089093072	0.0362089	0.066544691	0.036711271	0.077477358	0.00225295	0.16125184	-0.030777144	0.202550189	0.102480781	-0.002169888	0.245967383	0.083873897	0.282404796	-0.03361645	0.140168194	0.235942858	0.128680863	0.361305794	-0.098161925	-0.002745726	0.053014792	0.150845724	0.095203881	0.089136798	0.128109253	0.036993352	0.116243508	0.198935394	-0.027868436
RP11-748B16	COL24A1	1	1p22.3	86301177	86470530	-0.378616926	0.220849639	0.122081766	0.089574485	0.186138201	0.036268953	-0.035644918	0.078964732	0.105325118	0.010922365	0.067742887	0.112324716	0.109506695	0.026061057	0.201201049	-0.009557664	0.207475616	0.117320617	0.047287759	0.19201926	0.269413503	0.378099061	0.006873501	0.140168194	0.290064306	0.200355903	0.393184022	-0.080340013	-0.002745726	0.035555584	0.258622847	0.148053125	0.106792778	0.223096696	0.082344546	0.036222343	0.196844157	-0.022852888
RP11-274D20	CLCA2;CLCA1;KIAA1229	1	1p22.3	86510854	86664113	-0.411806878	0.073640883	0.069804813	0.032856785	0.132961052	0.004393543	-0.078209129	0.078964732	0.033238079	-0.027561915	0.081446277	0.084938691	0.089134128	0.00434509	0.102215501	-0.009557664	0.206988026	0.117320617	-0.000739986	0.109909016	0.03568233	0.280068282	0.00575704	0.155098736	0.230753787	0.202971951	0.330818744	-0.081639049	-0.001507546	0.088476282	0.218513181	0.164912343	0.111220051	0.18901076	0.040284427	-0.023658304	0.159976555	-0.022852888
RP11-646G3	CLCA4;CLCA3;CLCA1	1	1p22.3	86664114	86859157	-0.42234162	-0.061352362	0.005168165	-0.011259169	0.079206473	-0.005228359	-0.122277481	-0.020582645	-0.006405979	-0.018285693	0.027895	0.094139169	0.038141692	-0.061969583	-0.060855359	0.010960212	0.141314349	0.039967085	-0.027703631	0.068038279	-0.093903184	0.091173457	-0.016123175	0.093950944	0.189215541	0.107250184	0.204624601	-0.082850095	0.020066464	0.021121874	0.135599754	0.077385044	0.0433259	0.094008069	-0.010597979	-0.113031099	0.076940562	-0.025102696
RP11-636L17	SH3GLB1;SEP15	1	1p22.3	86881466	87061574	-0.446447928	-0.140017979	0.028344643	-0.039925177	0.043137956	0.05821654	-0.137353721	-0.000798476	-0.003733277	-0.012956535	0.076317206	0.090115141	0.060542266	-0.036994929	-0.125208346	0.007127951	0.11943458	0.06449864	-0.089350575	0.05911982	-0.102969323	0.090135407	0.005985989	0.093950944	0.19735666	0.124528402	0.180763004	-0.070048767	0.030266852	0.028107766	0.205004777	0.117041064	0.038417688	0.113033076	0.004003705	-0.102718207	0.100488999	-0.051273228
RP11-562B23	HS2ST1;SEP15	1	1p22.3	87033507	87194681	-0.498249005	-0.114836084	-0.022997229	0.016986727	-0.024607895	0.044972024	-0.184251663	-0.021962157	-0.035572636	-0.029080019	0.035919123	0.060202677	0.051218126	-0.07635938	-0.073915277	9.08115E-05	0.085483722	0.08717215	-0.174926383	-0.018486893	-0.135885863	0.035143089	-0.022117174	0.088745598	0.131997219	0.097368664	0.158492781	-0.053521001	0.01732514	-0.061039464	0.251910267	-0.001198807	-0.049869286	0.163819945	-0.02233792	-0.212397697	0.101290069	-0.06148879
RP11-384B12	HS2ST1;LOC339524	1	1p22.3	87120024	87309691	-0.507625214	-0.147252359	-0.017785455	-0.036662345	-0.014849935	0.075776722	-0.191956415	-0.009666593	-0.001649763	0.033864194	0.029036573	0.022105282	0.063968949	-0.061923869	-0.170820327	-0.030338331	0.071798154	0.171379827	-0.147814573	0.0051916	-0.127377072	0.055622121	-0.009971874	0.123131742	0.183438257	0.116275971	0.122246213	-0.058413932	0.00208802	-0.035882758	0.294143954	-0.013957123	-0.034526679	0.132921004	-0.050736623	-0.183242118	0.10536941	-0.050385142
RP11-527I3	HS2ST1;LOC339524	1	1p22.3	87207516	87400882	-0.475046416	0.019246672	-0.012427214	-0.030655234	-0.034237581	0.102549091	-0.206936715	-0.016180665	0.002988511	0.068837078	-0.038997905	0.083566055	0.050944361	-0.074710692	-0.263511988	-0.02686435	0.053472985	0.22610331	-0.130313249	-0.005675001	0.028982086	0.194752017	-0.053039818	0.044959703	0.202234647	0.154386266	0.187681322	-0.092231777	0.004926128	-0.107278616	0.334799718	-0.031307078	-0.051545924	0.098007978	-0.040221254	-0.148613826	0.074099295	-0.055325576
CTD-2021N14	HS2ST1;LOC339524	1	1p22.3	87264369	87392257	-0.443056811	0.127591741	0.050640484	0.015534187	0.047754455	0.13875731	-0.167121789	0.060976935	0.113497688	0.091800179	-0.035112946	0.128146875	0.125859297	0.020216785	-0.040044181	-0.035563908	0.136694118	0.336699628	-0.055460754	0.062961336	0.17777001	0.396323029	-0.002037827	0.138566732	0.278447616	0.246339363	0.366120543	-0.06110003	0.01706305	-0.022570423	0.435918652	0.067683822	0.019431507	0.134829604	0.033182959	-0.047563557	0.176640274	-0.016866556
CTD-2022C17	HS2ST1;LOC339524	1	1p22.3	87266644	87358110	-0.398339094	0.224279951	0.074377206	0.120665866	0.061011188	0.101801311	-0.14121151	0.074070137	0.106414882	0.135693695	-0.055586539	0.115752403	0.153913315	0.086196823	0.054244241	-0.031731648	0.150799433	0.275033618	0.041835884	0.05538375	0.218673479	0.334168968	0.022967421	0.138566732	0.231167779	0.284950354	0.347914728	-0.058361164	0.008074046	-0.020490436	0.422683666	0.089741209	0.003376273	0.167308951	0.073663135	-0.045348684	0.209495829	0.060783821
RP11-814L6	LMO4	1	1p22.3	87328138	87551367	-0.363093935	0.24905589	0.074620588	0.069916902	0.11614631	0.134114998	-0.140607355	0.072694364	0.116992137	0.134178737	-0.064485573	0.116740655	0.135194824	0.070329188	-0.019036242	-0.014620488	0.17274663	0.224006733	0.065009526	0.072889521	0.230342493	0.335268593	0.00280468	0.134842647	0.250552585	0.286135896	0.313980123	-0.064797342	0.017650378	0.040867228	0.388327867	0.126975309	0.056716281	0.138326424	0.065553544	0.016961087	0.17593595	0.064898785
RP11-627A12	LMO4	1	1p22.3	87508801	87692649	-0.361530472	0.160592299	0.049408435	0.076773107	0.085480508	0.117008595	-0.191260858	0.042424877	0.096424568	0.101162156	-0.053657444	0.128668002	0.124254393	0.046625609	0.074781616	0.033159365	0.164110792	0.187709374	0.022430074	0.063461175	0.225798688	0.254882021	-0.052554068	0.129461998	0.209362797	0.22503203	0.396471921	-0.01456198	0.025682647	0.013671149	0.35572519	0.083012222	0.028884743	0.130683079	0.063859838	0.098287521	0.21849709	0.042405781
RP11-338K19	N0338K19	1	1p22.3	87662256	87853119	-0.349458614	0.038557899	0.086331895	0.142172185	0.150487234	0.112466864	-0.168022838	0.00848573	0.089556778	0.08968426	-0.002767589	0.117281492	0.117229309	0.060370251	0.307371575	0.029685384	0.16132198	0.195810141	0.011053447	0.088273373	0.254981352	0.196943581	-0.020281777	0.172985647	0.218513485	0.198605238	0.38501252	-0.029654151	-0.025501381	0.036401452	0.366710896	0.081862962	0.029234478	0.159508335	0.022840606	0.082725305	0.247085909	-0.014526847
RP11-137A6	N0137A06	1	1p22.3	87728321	87886083	-0.30689087	0.072003625	0.082203892	0.111456523	0.119980905	0.089278222	-0.15773091	0.049462501	0.009862751	0.07085874	0.010400176	0.055698575	0.109186475	0.056866059	0.151899994	0.042678631	0.170179311	0.149401344	-0.048283033	0.103956716	0.175381792	0.102342328	-0.040018337	0.105585936	0.197685824	0.157872571	0.344410812	-0.030480025	-0.047848118	0.041500449	0.33020989	0.055583531	0.022239377	0.165502706	0.030954994	0.08529844	0.186671366	-0.032191718
RP11-121N20	N0121N20	1	1p22.3	87794197	87951800	-0.330891408	0.006802401	0.099123574	0.007878222	0.14092982	0.144831109	-0.153565992	0.014525694	0.053189879	0.079661316	0.021669425	0.055085882	0.108283379	0.018475134	0.070276771	0.042678631	0.180340329	0.149401344	-0.070307446	0.121813671	0.167785656	0.152556855	-0.048282707	0.105585936	0.278627666	0.129672765	0.45882129	-0.085433661	-0.047848118	0.095161983	0.355350084	0.024887624	0.090263547	0.197825483	0.003999918	0.116782268	0.150335541	-0.095433576
RP11-580H16	N0580H16	1	1p22.3	87903992	88069633	-0.343208976	-0.071346752	0.11176767	0.014011969	0.110719402	0.134058876	-0.106659624	0.066144604	0.057852148	0.143584489	0.024573148	0.103302845	0.135779631	0.055399901	0.105305713	0.001040636	0.184566494	0.213279775	-0.075575909	0.107320619	0.125655968	0.135449006	-0.015614178	0.139016315	0.272798091	0.175865166	0.492852158	-0.085097611	-0.062989755	0.075750486	0.392021606	0.033166607	0.091878443	0.194049482	0.028693367	0.109106376	0.157389354	-0.095594916
RP11-60A14	N0060A14	1	1p22.3;1p22.2	87953337	88103929	-0.310462846	0.029384764	0.12751607	0.044958335	0.149639679	0.174141541	-0.068787785	0.064735576	0.088375214	0.184584365	0.024606611	0.091375497	0.155692854	0.059174	0.039697564	-0.016310075	0.192293806	0.165369457	-0.090124856	0.095962517	0.084136822	0.112065844	-0.005831256	0.11001082	0.290319493	0.167414619	0.479482336	-0.096079904	-0.083411576	0.078726703	0.398526077	0.054509426	0.079994007	0.244419568	0.063308745	0.077582185	0.13160992	-0.042139385
RP11-364E18	N0364E18	1	1p22.2	88186272	88372977	-0.253109777	0.122207272	0.200041654	0.015679265	0.177285237	0.248363074	-0.055936	0.129068533	0.128511135	0.246079705	0.030457952	0.046009986	0.17778531	0.065215397	-0.127094015	-0.016310075	0.25024868	0.123960264	0.002690393	0.175784629	0.12799308	0.14215967	-0.007369234	0.066487171	0.412363051	0.120709639	0.584040618	0.006586979	-0.042644467	0.146496404	0.32989742	0.083633108	0.142103885	0.292070268	0.151508667	0.149530811	0.227721943	0.034623538
RP11-410N3	N0410N03	1	1p22.2	88323403	88482235	-0.293070033	0.11887842	0.221607967	0.099774181	0.186157302	0.258923831	-0.052882563	0.10310527	0.219391767	0.285827215	0.092938988	0.055835655	0.187930454	0.035821572	-0.00161003	-0.01129478	0.231936315	0.127482081	0.037976647	0.197545879	0.119928	0.154004257	-0.016211284	0.103463808	0.450234002	0.192719733	0.570560962	0.032959863	-0.056582178	0.176032433	0.337272595	0.082989965	0.17315086	0.305221216	0.123203456	0.1142544	0.279026632	0.050259236
RP11-683N21	N0683N21	1	1p22.2	88379312	88568055	-0.313323975	0.078417221	0.156721685	0.104144248	0.143260229	0.213994683	-0.112397411	0.101040975	0.166406989	0.240302898	0.052648476	-0.001392601	0.129944298	0.011191317	-0.023499649	-0.005783218	0.230684731	0.170795065	-0.025968329	0.168386658	0.095048757	0.111650112	-0.039627212	0.103463808	0.307889496	0.161729916	0.429685692	0.077958971	-0.057996195	0.098788818	0.248833436	0.037821391	0.121057581	0.217931512	0.087074528	0.071661979	0.166174916	0.044163236
RP11-673G7	N0673G07	1	1p22.2	88411228	88588763	-0.313693612	0.086602191	0.136256516	0.10539692	0.151712828	0.211924605	-0.166242723	-0.015866695	0.15553388	0.053922143	0.087489238	-0.058218401	0.043178331	-0.012705948	-0.164812457	0.014820547	0.214731014	0.151194096	-0.118000694	0.106728746	0.021096795	0.053596058	-0.047038854	0.036976638	0.289373825	0.045720312	0.453128043	0.072561646	-0.07816022	0.086866547	0.220078929	-0.030840797	0.062657397	0.230455714	0.060974939	0.053255812	0.111431921	0.105838093
RP11-382A2	PKN2	1	1p22.2	88728072	88922029	-0.318244349	0.093689024	0.17034856	0.120364785	0.152199604	0.134778409	-0.150265104	-0.015866695	0.163258493	-0.006460652	0.103339838	-0.083596071	-0.005144824	0.041304648	-0.180293049	0.034269696	0.20951856	0.186925567	-0.05309585	0.171035658	0.00143585	0.107240754	-0.017575029	0.028368502	0.216933882	0.033083167	0.416242691	0.064421783	-0.079532995	0.120711109	0.138946459	-0.080911132	0.100041557	0.124927289	0.000220147	0.004008931	0.099452137	0.021524183
RP11-82K18	PKN2;KAT3;GTF2B	1	1p22.2	88954567	89153351	-0.389625903	0.020071089	0.087729588	0.084244778	0.081588346	0.028884558	-0.160370754	-0.039746433	0.135789356	-0.082144377	0.073604995	-0.097038028	-0.030220751	0.056941288	-0.133017213	0.034269696	0.14503735	0.165510508	-0.114831016	0.107800866	-0.016353511	0.125203073	-0.015468295	0.028368502	0.089615459	0.030361706	0.24447587	-0.002247076	-0.073192366	0.037278734	0.170118684	-0.141090603	0.035600485	0.121570942	-0.046339132	-0.065307068	-0.004387391	0.008732856
RP11-110K21	PKN2;KAT3;GTF2B	1	1p22.2	88968088	89118099	-0.433404878	-0.0925487	-0.001023049	-0.055276585	0.070685347	0.024891305	-0.199038151	-0.029989337	0.043185723	-0.12190152	-0.002869576	-0.106595062	-0.137549238	0.021504806	-0.291568474	-0.002991272	0.123112237	0.15632946	-0.197067843	0.028787962	-0.068741739	0.08795807	-0.022790526	-0.020335586	0.065700811	-0.04744074	0.255021275	-0.038373974	-0.069585866	-0.050604497	0.187413681	-0.184688707	-0.028955019	0.090031664	-0.091853994	-0.102266648	-0.108583703	-0.042973811
RP11-812K19	KAT3;GBP1;GBP3;LOC400759	1	1p22.2	89126964	89284606	-0.425353502	-0.055444111	0.016235571	-0.027786045	0.056865488	0.001371501	-0.133850306	-0.015166138	0.005567961	-0.11823957	0.045590425	-0.089415066	-0.100114579	-0.006815632	-0.335508073	-0.041282874	0.126306141	0.092111483	-0.17043837	0.05982557	-0.02580494	0.167729983	-0.05359477	-0.027911834	0.178387177	-0.069292374	0.327165317	-0.091472652	-0.08132275	-0.021151849	0.211923583	-0.165918644	-0.007063697	0.15478596	-0.081592522	-0.122051697	-0.03969668	-0.052027928
RP11-4H4	FLJ38822;GBP5;GBP4	1	1p22.2	89319770	89476301	-0.395699602	-0.031908057	0.121274843	0.01908767	0.127587703	0.00922963	-0.062112155	0.112925486	0.080428196	0.043304071	0.088118264	-0.061590357	0.007970311	0.032354565	-0.142615367	-0.010971292	0.180139266	0.147247809	-0.012871296	0.191954776	0.105097217	0.267741665	0.000982235	0.008317399	0.252549621	0.015482681	0.32284966	-0.082976905	-0.050500858	0.021582727	0.21857375	-0.026362138	0.097244678	0.156206275	-0.030458217	-0.015323267	0.125435804	-0.11361854
RP11-27A24	TA-LRRP	1	1p22.2	89613957	89775686	-0.40487032	0.008619196	0.111418534	0.000537805	0.104042774	0.042250753	-0.072105255	0.11435632	0.056962754	0.058503686	0.087522622	-0.053033408	0.025532061	0.003267275	-0.036331969	-0.054369192	0.22007849	0.119475633	-0.033740594	0.127390168	0.131433651	0.299417949	-0.007773732	0.077903623	0.353811841	0.068156528	0.328047483	-0.031027739	-0.014649427	-0.008000649	0.265860129	0.044814206	0.065059114	0.225236739	-0.004111594	0.066380588	0.205428782	-0.098321845
RP11-259M8	TA-LRRP;FAD158	1	1p22.2	89713427	89889542	-0.358655822	0.054801635	0.147379902	-0.0174007	0.14317706	0.029747387	-0.073540966	0.144365968	0.075206616	0.119934041	0.129495656	-0.048541644	0.033499639	-0.004492721	-0.129762076	-0.054369192	0.256795341	0.12065499	-0.065202454	0.119004208	0.096551581	0.23125615	0.002767865	0.077903623	0.416794152	0.07272485	0.398542622	-0.015545051	-0.042973598	0.019544193	0.285619945	0.073780576	0.084838854	0.171731502	0.044392618	0.104324347	0.266374137	-0.122532693
RP11-413E1	TA-LRRP;FAD158	1	1p22.2	89762927	89950325	-0.294537066	0.12568444	0.18972127	0.044720488	0.124186871	0.076497624	-0.038590172	0.121248558	0.115493016	0.146445688	0.175765793	-0.066859533	0.119438926	0.033435042	-0.140185782	-0.026417208	0.284661755	0.114448474	-0.044488539	0.108384019	0.105833915	0.250342485	0.033033295	0.089631073	0.398252667	0.098599701	0.348692194	0.018031114	-0.04010297	0.036327662	0.200309237	0.13073422	0.113866003	0.199260508	0.127096892	0.164839634	0.284817098	-0.09814527
RP11-597D17	ZNF326;LOC492303;LRRC5	1	1p22.2	90087681	90243362	-0.320319012	0.109786712	0.18058614	0.031766767	0.157513583	0.123370738	-0.07840983	0.101010858	0.148235151	0.158126353	0.156783708	-0.02344875	0.114934225	0.081106321	-0.053622115	-0.003687343	0.280917162	0.19478751	-0.016895823	0.120291587	0.153528005	0.264726659	0.065708439	0.139245323	0.43213442	0.140497508	0.409340155	0.03584865	-0.007395491	0.03187194	0.22666689	0.162516066	0.115200704	0.181437805	0.171264392	0.226794152	0.340577556	-0.060096812
RP11-597J4	ZNF326;LOC492303	1	1p22.2	90143266	90342237	-0.350146781	0.103150983	0.122616126	-0.004063826	0.122829262	0.118144681	-0.085630676	0.04078879	0.125081451	0.094973222	0.146780712	-0.002190941	0.089775426	0.075613646	-0.084146255	-0.033998925	0.213072336	0.162427839	0.019887005	0.0499647	0.130373452	0.169906931	0.051405983	0.10301609	0.424234901	0.127097391	0.477482675	0.017550963	-0.007716534	-0.025737397	0.221062847	0.136429348	0.113512859	0.17509491	0.170004216	0.123174133	0.275997131	-0.011764801
RP11-298P9	N0298P09	1	1p22.2	90237236	90397547	-0.340200918	0.13446048	0.152138924	0.034618447	0.167384395	0.169051443	-0.06283746	0.039357957	0.160503228	0.123961588	0.17661915	0.047902124	0.140521334	0.125819265	-0.074966204	-0.0008813	0.225090025	0.235632767	0.087950126	0.124276958	0.198987257	0.189464479	0.074899142	0.123856971	0.416094728	0.104126532	0.521685067	-0.00265662	-0.02009519	0.013810471	0.258560164	0.220958314	0.190150994	0.157781653	0.20458826	0.131102369	0.29754356	0.033913304
RP11-646D7	N0646D07	1	1p22.2	90271126	90431943	-0.377014546	0.204819279	0.092704422	0.138177595	0.118802855	0.232847639	-0.091442427	0.077381402	0.128796838	0.148958224	0.106088938	0.070988771	0.151163917	0.117289777	0.125858236	0.006163218	0.19098	0.312776402	0.098391338	0.125374804	0.22396037	0.180788019	0.036845661	0.198087331	0.413433178	0.179026948	0.605523256	-0.114692368	-0.002133004	-0.020302642	0.292159725	0.172677996	0.170570735	0.221549325	0.166895817	0.11104099	0.285245003	0.073755767
RP11-420G19	N0420G19	1	1p22.2	90394674	90595471	-0.411966972	0.278821241	0.114645322	0.159742618	0.073330869	0.193842271	-0.117125108	0.114909129	0.088063608	0.133179681	0.06462013	0.136159717	0.151761047	0.12203494	0.293751749	-0.018477824	0.156253527	0.272148855	0.077732425	0.097476742	0.226111256	0.157472607	0.021229951	0.211127578	0.406862847	0.199081469	0.576266043	-0.128032504	0.022305236	-0.018006482	0.388294979	0.130142527	0.157660774	0.234617556	0.118394167	0.086544622	0.315429414	0.041765397
RP11-54M16	N0054M16	1	1p22.2	90394920	90562925	-0.385650167	0.344580795	0.106964888	0.060616738	0.021740277	0.196873603	-0.135502283	0.135389603	0.073076554	0.097490868	0.026033017	0.106585305	0.154921695	0.107118491	0.180567133	-0.00842765	0.136445427	0.252369083	0.032908422	0.016268876	0.16595213	0.057727506	0.007795583	0.169089576	0.3331606	0.169338822	0.457321911	-0.098896802	0.038488646	-0.034296173	0.395218815	0.077640817	0.139175744	0.234920319	0.089473813	0.090776842	0.242094068	0.050165248
RP11-259G3	N0259G03	1	1p22.2	90532013	90695320	-0.396768678	0.312291097	0.114229072	0.046161669	0.0068838	0.16229637	-0.179147756	0.155151837	0.045183175	0.121411656	-0.025634297	0.011155644	0.109162621	0.056214706	0.167041834	-0.00842765	0.136774577	0.245555455	-0.096959589	0.015934603	0.140625066	0.104747176	-0.005022966	0.195813348	0.27895557	0.194231269	0.418721384	-0.067026038	0.004927657	0.006069329	0.354576515	0.010278329	0.119618114	0.2110499	0.063066253	0.115457241	0.245045488	-0.025190766
RP11-615L9	N0615L09	1	1p22.2	90627442	90825399	-0.586484153	0.190978412	0.057178934	0.020839663	-0.046815026	0.075051286	-0.230583994	0.101378714	-0.004704212	0.05633557	-0.082595578	-0.085754743	0.055927978	-0.022214893	0.116056966	-0.055380669	0.082895915	0.194248968	-0.217669958	-0.022367397	0.072744523	-0.016396548	-0.067517033	0.113994379	0.140048607	0.18405415	0.31976577	-0.092794266	-0.010327193	-0.018869403	0.295436297	-0.107304869	0.090231005	0.216820629	-0.027148059	0.074770063	0.171087724	-0.123656398
RP11-549H6	BARHL2;LOC149351	1	1p22.2	90862266	91049039	-0.586994837	0.089354514	0.152107257	-0.06478098	-0.01051019	0.085175885	-0.201999355	0.061831972	0.109466155	0.015842623	-0.010175335	-0.064598821	0.056245907	-0.019216527	0.01827157	-0.062425188	0.112076225	0.115925975	-0.174413449	0.037231871	0.068873208	0.016968186	-0.018603992	0.039764019	0.127810096	0.127156163	0.145604936	0.043050657	3.47927E-05	0.011406282	0.197287336	-0.046820988	0.132820096	0.185204512	0.001433223	0.069871198	0.180034091	-0.133011117
RP11-742K10	ZNF644;LOC149351	1	1p22.2	91016776	91184633	-0.58489038	0.026972662	0.13486939	-0.107154315	-0.010828659	0.063107606	-0.17971312	0.023489243	0.091958754	-0.020384049	0.019601299	-0.051096654	0.017564552	-0.035631091	-0.059404445	-0.058677967	0.125249298	0.207362637	-0.118984478	0.105021439	0.057402717	0.110700661	-0.024896436	0.026723772	0.09515998	0.100749318	0.189682338	0.038414143	-0.015384147	-0.00307338	0.127912741	-0.004163341	0.115321332	0.152415814	0.009845747	0.020941604	0.13564949	-0.093684752
RP11-637F23	FLJ36760	1	1p22.2	91278222	91473140	-0.616736421	0.043101152	0.202890099	0.042074483	0.072733461	0.055550998	-0.125234371	-0.020937967	0.190542616	0.00041493	0.109677456	-0.009498672	0.014356307	-0.012908154	0.011156102	-0.033836469	0.175486828	0.230485393	-0.032066525	0.220328167	0.147646467	0.260279472	-0.003638289	0.051056189	0.141806744	0.138409663	0.368114845	0.040248129	-0.105797842	0.011727998	0.118448163	0.070431533	0.156598156	0.152099182	0.035040375	0.066382689	0.212652333	-0.095643732
RP11-647O24	CDC7;FLJ36760;LOC164045	1	1p22.2	91508623	91679727	-0.630604933	0.071793809	0.165676096	0.131122127	0.060933077	0.134813285	-0.081911786	-0.015077508	0.230026209	0.023364711	0.164304642	0.041753022	-0.005880787	0.031801178	0.072402828	-0.132166124	0.218762137	0.201772777	0.012113003	0.236271677	0.182385823	0.260899365	-0.009464658	0.142514392	0.185247326	0.214744177	0.318111487	0.117649532	-0.148554644	0.016161513	0.168939626	0.116844952	0.185844962	0.138699865	-0.004824867	-0.031045659	0.237658954	-0.048045231
RP11-43G6	TRAP2;CDC7	1	1p22.2;1p22.1	91639020	91828970	-0.471698193	0.168914592	0.222545259	0.175422639	0.085769041	0.150073105	-0.022691263	0.047950104	0.276772956	0.045954077	0.208266056	0.096097576	0.022256986	0.056682742	0.139005296	-0.094381979	0.23224832	0.284971724	0.059611323	0.281582955	0.263383557	0.402939087	0.054981615	0.142514392	0.422885423	0.229211158	0.44266428	0.062037512	-0.153862863	0.072822549	0.225800877	0.182005215	0.243416783	0.159547845	0.072736985	0.070409398	0.355351436	0.016696096
RP11-504G14	TGFBR3;TRAP2	1	1p22.1	91744536	91949701	-0.499389469	0.193762682	0.159839519	0.102066382	0.050754054	0.050562201	-0.041148769	0.04040902	0.121126335	-0.057952406	0.152931678	0.056096448	-0.069791727	-0.020074032	0.114527235	-0.094381979	0.181235274	0.317050599	0.042729683	0.265172789	0.222322927	0.334418556	0.02018022	0.142514392	0.419817574	0.215063265	0.545503649	-0.053848186	-0.153862863	0.079776586	0.224224873	0.145281687	0.20446568	0.076136826	-0.001689248	0.087958976	0.299747476	0.008320666
RP11-84P21	N0084P21	1	1p22.1	91866137	92046355	-0.561670977	0.193762682	0.1201774	0.125516599	0.061957922	0.067358191	-0.063316115	0.039570828	0.162322726	-0.069294196	0.150956465	0.006911247	-0.090732336	-0.045321119	0.077004177	-0.11632445	0.163122594	0.236329321	-0.045855483	0.26965385	0.252602714	0.226026113	0.027233266	0.142514392	0.345680126	0.184738963	0.52780678	-0.022537841	-0.134948194	0.065509628	0.185138971	0.107009929	0.236764106	0.059738988	-0.009030978	0.104428774	0.263521746	-0.009088359
RP11-260D4	TGFBR3;BRDT	1	1p22.1	92010647	92177822	-0.546590172	0.022180623	0.054210373	0.064657385	0.008690512	0.053788098	-0.120231791	0.07099636	0.059638308	-0.071232565	0.053739343	-0.032687943	-0.119863169	-0.049156989	0.06890163	-0.129552723	0.121945968	0.22696993	-0.131632991	0.197552402	0.155302122	0.062929287	-0.001362569	0.129796708	0.314921718	0.155150619	0.376570076	0.001475836	-0.06041599	0.032829029	0.121309379	0.048148617	0.195491521	0.035140505	-0.031998976	0.019912073	0.218015718	-0.026005235
RP11-589L23	BTBD8;BRDT;ABHD7;NUDT4P1	1	1p22.1	92106724	92293182	-0.564976046	-0.007841714	0.051397162	-0.11119408	-0.000569015	-0.010009511	-0.123684502	0.021808472	0.009278186	-0.083257542	0.070675881	0.001851966	-0.079043587	-0.068053992	0.064624423	0.067636462	0.038862407	0.168752789	-0.077592598	0.181302972	0.127188078	0.052450068	0.056408136	0.052839463	0.277881854	0.12920598	0.192483709	-0.072723916	0.032113698	0.04550318	0.05578525	0.06734972	0.134634727	0.067050393	0.006612082	0.100690082	0.157215498	0.02188761
RP11-723I6	BTBD8;GLMN;KIAA1107;NUDT4P1;RP11-163M2	1	1p22.1	92247192	92444851	-0.56863101	-0.131278396	-0.041419523	-0.156137977	-0.040173981	0.001758427	-0.18350678	0.027341779	-0.048104227	-0.065156603	0.048669808	0.018895252	-0.14786184	-0.063212182	-0.010862367	0.071754245	0.019014926	0.076060662	-0.093525272	0.095327313	0.060960073	-0.057671218	0.014014296	0.048961971	0.144828714	0.141904109	0.154288862	-0.006209044	0.05555122	-0.026578207	-0.012622927	0.087252558	0.037667374	0.034369218	-0.048537309	0.015315201	0.050592836	0.000293098
RP11-606G2	GLMN;KIAA1107;FLJ13150;RP11-163M2	1	1p22.1	92340000	92544725	-0.580688763	-0.298274934	-0.083515776	-0.079880984	-0.045039337	0.022810617	-0.210237154	-0.081776911	-0.012617794	-0.002693242	0.045436462	-0.019645452	-0.117752079	-0.000171263	-0.051331951	0.071754245	0.012281803	-0.013578594	-0.18908059	-0.003151315	0.003826413	-0.086818691	-0.017507928	0.054929312	0.12498466	0.130163164	0.122750685	0.074250276	0.039834659	-0.07484543	-0.03849843	0.017290902	-0.003455029	0.049032149	-0.022470092	-0.050196418	0.049840857	-0.060050167
RP11-62M16	GLMN;FLJ13150;RP11-163M2	1	1p22.1	92381303	92517650	-0.548757041	-0.307582177	-0.078720124	-0.058501969	-0.081144464	-0.036867273	-0.235993792	-0.081776911	-0.028238104	0.035464772	0.026827248	-0.067813898	-0.121933151	0.022269998	-0.057423484	0.114590538	-0.008916402	-0.013578594	-0.16751911	-0.035105566	0.01186982	-0.025237442	-0.039629823	0.054929312	0.216671308	0.161092268	0.128235281	0.077165566	0.057892801	-0.046294234	-0.046180511	0.030270847	-0.007493902	0.034280154	-0.036070278	-0.03071171	0.124264466	-0.081845332
RP11-723P13	GLMN;FLJ13150;RP11-163M2	1	1p22.1	92381303	92569750	-0.53172887	-0.205249016	-0.069299904	-0.062282491	-0.063751189	-0.073917945	-0.213031709	-0.122452879	-0.001937984	0.012741098	0.036739947	-0.054171097	-0.10778627	-0.016011668	-0.103543659	0.102977314	-0.005924158	-0.066996231	-0.114112765	-0.012114923	-0.018179569	0.055103992	-0.016714685	0.054699491	0.240483702	0.141682906	0.170502719	0.088872833	-0.042035765	-0.00600211	-0.039167275	0.069900527	0.000153277	-0.011989106	-0.01973705	-0.033850962	0.123020649	-0.106305433
RP11-545A9	GFI1;FLJ13150;EVI5	1	1p22.1	92544726	92741955	-0.535098747	-0.329758419	-0.11197925	-0.067721454	-0.08467298	-0.095938987	-0.223776204	-0.114061595	-0.024636678	-0.036020503	-0.02841328	-0.079368162	-0.150019919	-0.033344238	-0.205059622	0.004117783	-0.011381419	-0.037195826	-0.217983607	-0.044115476	-0.116427965	-0.007783502	-0.103767226	-0.020788	0.208132665	0.025441066	0.249675865	0.05575452	-0.085088909	-0.040496984	-0.083476783	0.03087338	-0.012157987	-0.083822298	-0.052330319	-0.034653078	0.089207976	-0.196163604
RP11-597G17	N0597G17	1	1p22.1	92715678	92884227	-0.562127641	-0.24310118	-0.138147487	-0.108026747	-0.115435355	-0.110253167	-0.265274274	-0.12884939	-0.063205999	-0.086016582	-0.071574669	-0.085696533	-0.15705388	-0.061398839	-0.244122386	-0.028861439	-0.046722072	-0.054447073	-0.308092758	-0.090433094	-0.174186641	-0.030047878	-0.116294223	-0.037511325	0.169397434	-0.032604954	0.156699641	0.041041194	-0.096806645	-0.074734311	-0.108562235	-0.082117524	-0.049605216	-0.129930463	-0.044757636	-0.070063796	0.040179494	-0.202132759
RP11-1E9	RPL5;LOC388650;EVI5	1	1p22.1	92879468	93041321	-0.550908793	-0.166373467	-0.145996051	-0.198755654	-0.105972197	-0.077244581	-0.217998675	-0.099327687	-0.04744016	-0.04531377	-0.055208308	-0.03485394	-0.134760363	-0.057315906	-0.264287408	-0.058607099	-0.031695992	0.000940667	-0.236057786	-0.049802452	-0.142416872	-0.020794974	-0.097412883	-0.0778254	0.129424936	0.042854114	0.127915765	0.019577867	-0.081920321	-0.051257284	-0.047894467	-0.025023208	-0.026972389	-0.082660268	-0.025912897	-0.029666696	0.054753689	-0.186711521
RP11-456E23	LOC388650;M96	1	1p22.1	93067769	93262594	-0.551884491	-0.222586585	-0.156031913	-0.190465982	-0.102465349	-0.053914229	-0.21241737	-0.099036911	-0.061956479	-0.139047252	-0.086619193	0.014928915	-0.116941596	-0.063345845	-0.330809337	-0.057541149	-0.019931109	0.041745675	-0.203994612	-0.041815672	-0.194601987	-0.058217729	-0.09442852	-0.042904288	0.181366572	0.012390539	0.143198258	-0.021311183	-0.120821501	-0.058185222	0.018098346	-0.008661137	-0.024102678	-0.053182336	-0.02111893	-0.056046493	0.071720369	-0.151859192
RP11-799B22	TMED5;NY-SAR-41;M96	1	1p22.1	93177999	93390721	-0.572484113	-0.129103061	-0.12243015	-0.222535162	-0.072904259	0.009834522	-0.206285645	-0.095580461	-0.049923769	-0.087780596	-0.043373511	0.070490876	-0.102085846	-0.049634021	-0.224099762	-0.023233774	-0.000997139	0.140123654	-0.202296844	-0.001904842	-0.184968354	-0.052082743	-0.066724429	0.00705592	0.249551202	0.016275003	0.220194688	-0.06866594	-0.058215127	-0.058561502	0.131827282	0.02411542	0.005263546	0.036867266	-0.007666783	-0.001387792	0.185019093	-0.105466186
RP11-698E17	FNBP1L;BCAR3	1	1p22.1	93573987	93753422	-0.511723255	0.081711546	0.003428391	-0.115387815	-0.041945077	0.075989465	-0.207178959	-0.097821723	0.019263472	-0.016031908	-0.00949199	0.156139384	-0.025332874	0.023835027	-0.076294193	0.004409685	0.08963239	0.266400671	-0.105136216	0.083156862	-0.005655227	0.091971646	0.038144931	0.131533838	0.350618319	0.110422413	0.450530881	-0.063872039	-0.01792192	0.015947463	0.2594532	0.100358638	0.065746424	0.091279275	0.072841655	0.134835652	0.288703842	-0.030581744
RP11-455C19	FNBP1L;BCAR3	1	1p22.1	93726362	93925747	-0.487656528	0.095151347	0.116783692	-0.064142603	0.055505879	0.121081284	-0.140079424	-0.142093309	0.098403829	0.054899438	0.030551477	0.161970403	0.004498309	0.049261588	-0.082961223	0.033271123	0.143322187	0.310886415	0.058991016	0.150596682	0.117841938	0.229666122	0.095335985	0.152134654	0.48349609	0.156107852	0.626915513	-0.044563205	-0.029715673	0.109587233	0.293693721	0.244298867	0.16300707	0.139816709	0.091300244	0.253615962	0.418110311	-0.003018077
RP11-488P3	BCAR3	1	1p22.1	93815081	93998395	-0.479576602	0.257565499	0.164685565	0.067624263	0.090429395	0.170540167	-0.12949638	-0.082691377	0.131969152	0.016761779	0.013152028	0.194102996	0.010184461	0.060508398	-0.005297233	0.063266765	0.184349076	0.37270388	0.070465279	0.188267354	0.275003295	0.35445094	0.110359275	0.207743401	0.592439292	0.128304501	0.772018115	-0.061816657	-0.075612797	0.14661352	0.318224037	0.327281877	0.249928892	0.154856291	0.13611978	0.287041196	0.451978635	0.095661848
RP11-494N10	GCLM;ERBP	1	1p22.1	93923552	94138064	-0.436213891	0.380949262	0.26546875	0.088677772	0.18937259	0.184828044	-0.061346869	-0.088983586	0.204877545	0.109182237	0.065802269	0.221982009	0.074881636	0.085911699	0.160338477	0.062200815	0.25259398	0.360090348	0.166871545	0.216499562	0.399743537	0.465522154	0.14624351	0.172822289	0.659013828	0.171310654	0.890128068	-0.073101499	-0.11262532	0.232141288	0.334312032	0.395505342	0.310117921	0.204298426	0.174179204	0.37848318	0.548537112	0.118301116
RP11-502E10	GCLM;ERBP;ABCA4	1	1p22.1	94037086	94254061	-0.401068255	0.238495326	0.201332428	0.108845342	0.160393007	0.15658331	-0.066087806	-0.009156706	0.176763431	0.085291618	0.056192653	0.166020745	0.059988317	0.115969514	0.199481525	0.03802335	0.249940344	0.306635507	0.157906128	0.184876629	0.420566133	0.43953917	0.12614237	0.131460498	0.639390379	0.185290095	0.716047706	-0.019238835	-0.084640726	0.265088132	0.282513924	0.333318654	0.323081086	0.192725402	0.175063349	0.392617602	0.499388174	0.105401079
RP11-78O9	ABCA4	1	1p22.1	94182224	94338288	-0.409755388	0.197967255	0.148633371	0.072830968	0.150882918	0.157518243	-0.085975067	-0.090424262	0.114475398	0.015296434	0.041627463	0.02050734	-0.000416784	0.072861118	0.121064261	0.000618139	0.211315841	0.215395533	0.070361759	0.149406774	0.358130838	0.33994626	0.04383703	0.058414535	0.548602289	0.077121116	0.572054855	-0.048049883	-0.06674035	0.232423554	0.239331378	0.258255634	0.297997728	0.199559734	0.128020263	0.262868669	0.447976179	0.044883866
RP11-396N3	PARG1;ABCA4	1	1p22.1;1p21.3	94296079	94505354	-0.320867929	0.182322444	0.103965691	0.0652244	0.091313794	0.137050195	-0.065831792	-0.091792863	0.084690962	-0.00410242	0.029556708	0.044554511	0.017910538	0.077829042	0.174796559	-0.012863002	0.207948275	0.17299498	0.014971309	0.169492177	0.321356131	0.323463953	0.036198443	0.077170959	0.485375155	0.0894432	0.454767719	-0.082813687	-0.068611322	0.243530808	0.284143392	0.17699226	0.252741145	0.195003009	0.121391121	0.195325028	0.364787309	0.040269338
RP11-6J23	ABCD3	1	1p22.1;1p21.3	94450631	94631564	-0.201070655	0.160463727	0.163106854	0.107706202	0.103457384	0.131593824	-0.061513308	-0.083002411	0.139510561	0.0360772	0.088897812	0.047370539	0.072875026	0.112094466	0.236600338	0.027625391	0.234029112	0.113350156	0.075101889	0.205947768	0.364219842	0.377564206	0.085315118	0.128953809	0.454850795	0.116036266	0.424624976	-0.036670821	-0.003078694	0.2911437	0.314762325	0.180118988	0.239055748	0.233392472	0.115677276	0.230347067	0.447583085	0.017490101
RP11-132E16	ABCD3;F3	1	1p21.3	94604004	94752924	-0.080766966	0.102600325	0.106560018	0.177834573	0.069710317	0.177276081	-0.099396148	-0.028444348	0.103805676	0.085749287	0.086176356	0.044237644	0.044434505	0.148738309	0.27654932	0.027625391	0.217739063	0.08515868	0.08605763	0.251015645	0.339558455	0.303826017	0.101061173	0.240596626	0.327895315	0.132033175	0.239215524	0.043004366	0.072944135	0.321001191	0.330272952	0.120946852	0.173771415	0.281620431	0.115474238	0.204242463	0.420961428	0.058793174
RP11-106M17	F3	1	1p21.3	94705253	94862299	0.002658583	0.255789247	0.13001211	0.226644199	0.066061526	0.220804977	-0.104032978	-0.073296581	0.154137038	0.107771552	0.134708532	0.07923129	0.075928697	0.163603928	0.10153473	0.054251901	0.218952328	0.040235542	0.119652848	0.260645061	0.360544691	0.282083468	0.068955708	0.26886413	0.340382821	0.121091257	0.299421333	0.033859419	0.084366526	0.348987713	0.331783025	0.13785785	0.183280803	0.252939007	0.096453006	0.175452696	0.494092677	0.091414122
RP11-767C7	LOC51152	1	1p21.3	94720134	94900604	0.094147707	0.290777668	0.146992816	0.238850296	0.095665672	0.185763095	-0.083362601	0.010212237	0.208788608	0.141775715	0.141368017	0.161538118	0.120567577	0.202584488	0.122722124	0.047611931	0.251406341	0.005198499	0.176330966	0.245727375	0.348811432	0.357436744	0.099796574	0.297329739	0.354723123	0.215034073	0.334978957	0.073644349	0.067857449	0.408688587	0.375158107	0.183697583	0.228804306	0.288773716	0.13180159	0.211008641	0.549631278	0.157319
RP11-442E22	MGC45474	1	1p21.3	94884057	95038098	0.094263297	0.27503044	0.158609754	0.222800066	0.106202699	0.206421797	-0.04850327	0.055852424	0.24802081	0.128903026	0.152374662	0.15081286	0.116428451	0.212652812	0.120838516	0.085388266	0.286972818	0.068687371	0.179777052	0.240880813	0.381941817	0.384342969	0.111854733	0.278573316	0.364211471	0.263881743	0.352514014	0.064658721	0.120540251	0.392845222	0.327155382	0.245877109	0.300370029	0.252384436	0.168518587	0.235257673	0.572656552	0.170018032
[truncated: 25,275 more rows]
