# Supplementary material for: Tiling resolution array CGH and high density expression profiling of urothelial carcinomas delineate genomic amplicons and candidate target genes specific for advanced tumors
Source: BMC Med Genomics. 2008 Jan 31;1:3. doi: 10.1186/1755-8794-1-3 (PMC2227947; doi:10.1186/1755-8794-1-3)
Supplement: Additional file 4 — ID4, E2F3, and CDKLA1 gene expression. Results from Q-PCR analyses of ID4, E2F3, and CDKLA1 gene expression. [file 1755-8794-1-3-S4.xls]

## Sheet: Blad1
Supplementary Table 2. Expression data for the 6p, 8q, and 2p amplicons
Expression data for the 2p25 amplifications (3 of 38 cases)
Gene	Full name	Spearman rank correlation	Rank positions in amplified cases	No. of amplified cases showing > 2-fold overexpression
CPSF3	Cleavage and polyadenylation specific factor 3, 73kDa	0.55 (0.0013)	1, 2, and 3 (of 29)	3
IAH1	isoamyl acetate-hydrolyzing esterase 1 homolog	N/A	N/A	N/A
ADAM17	A disintegrin and metalloproteinase domain 17 (tumor necrosis factor, alpha, converting enzyme)	0.56 (0.0014)	1, 2, and 3 (of 27)	3
YWHAQ	Tyrosine 3-monooxygenase/tryptophan 5-monooxygenase activation protein, theta polypeptide	0.57 (0.0013)	1, 2, and 3 (of 29)	3
TAF1B	TATA box binding protein (TBP)-associated factor, RNA polymerase I, B, 63kDa	0.24 (0.2608)	1, 2, and 3 (of 27)	3
GRHL1	Grainyhead-like 1 (Drosophila)	0.22 (0.2511)	3, 4, and 17 (of 29)	2
UNQ5830	UNQ5830	N/A	N/A	N/A
KLF11	Kruppel-like factor 11	0.38 (0.0424)	1, 2, and 10 (of 29)	2
CYS1	Cystin 1	N/A	N/A	N/A
RRM2	Ribonucleotide reductase M2 polypeptide	0.58 (0.0009)	1, 2, and 3 (of 29)	3
Expression data for the 6p22 amplifications (8 of 38 cases)
Gene	Full name	Spearman rank correlation	Rank positions in amplified cases	No. of amplified cases showing > 2-fold overexpression
CAP2	CAP, adenylate cyclase-associated protein, 2 (yeast)	0.27 (0.1658)	2, 9, and 22 (of 29)	none
FAM8A1	Family with sequence similarity 8, member A1	0.44 (0.0205)	1, 2, and 3 (of 24)	3
NUP153	Nucleoporin 153kDa	0.63 (0.0003)	1, 2, and 3 (of 29)	3
KIF13A	Kinesin family member 13A	0.10 (0.6622)	2 and 7 (of 27)	1
NHLRC1	NHL repeat containing 1	N/A	N/A	N/A
TPMT	Thiopurine S-methyltransferase	0.32 (0.0997)	1 (of 19)	1
AOF1	Amine oxidase (flavin containing) domain 1	0.60 (0.0007)	1, 2, and 3 (of 24)	3
DEK	DEK oncogene (DNA binding)	0.64 (0.0002)	1, 2, and 4 (of 29)	3
IBRDC2	IBR domain containing 2	N/A	N/A	N/A
ID4	Inhibitor of DNA binding 4, dominant negative helix-loop-helix protein	N/A	N/A	N/A
OACT1	O-acyltransferase (membrane bound) domain containing 1	0.44 (0.0183)	1, 2, 3, 5, and 12 (of 27)	4
E2F3	E2F transcription factor 3	N/A	N/A	N/A
CDKAL1	CDK5 regulatory subunit associated protein 1-like 1	N/A	N/A	N/A
SOX4	SRY (sex determining region Y)-box 4	0.47 (0.0117)	1, 2, 3, 4, 5, 7, and 22 (of 29)	6
PRL	Prolactin	N/A	N/A	N/A
HDGFL1	Hepatoma derived growth factor-like 1	N/A	N/A	N/A
Expression data for the 8q22 amplifiactions (5 of 38 cases)
Gene	Full name	Spearman rank correlation	Rank positions in amplified cases	No. of amplified cases showing > 2-fold overexpression
COX6C	Cytochrome c oxidase subunit Vic	0.70 (0.0001)	2, 3, 4, and 7 (of 29)	3
RGS22	Regulator of G-protein signalling 22	N/A	N/A	N/A
FBX043	F-box protein 43	N/A	N/A	N/A
POLR2K	Polymerase (RNA) II (DNA directed) polypeptide K, 7.0kDa	0.77 (<0.0001)	1, 2, 3, 4, and 6 (of 29)	4
SPAG1	Sperm associated antigen 1	N/A	N/A	N/A
RNF19	Ring finger protein 19	0.42 (0.0231)	1, 4, 5, 10, and 13 (of 28)	3
ANKRD46	Ankyrin repeat domain 46	N/A	N/A	N/A
MGC39715	Hypothetical protein MGC39715	N/A	N/A	N/A
PABPC1	Poly(A) binding protein, cytoplasmic 1	0.49	1, 4, 6, 8, and 19 (of 29)	1
YWHAZ	Tyrosine 3-monooxygenase/tryptophan 5-monooxygenase activation protein, zeta polypeptide	0.68 (<0.0001)	1, 2, 3, 4, and 6 (of 29)	4
ZNF706	Zinc finger protein 706	N/A	N/A	N/A
GRHL2	Grainyhead-like 2 (Drosophila)	N/A	N/A	N/A
NCALD	Neurocalcin delta	0.14 (0.5560)	1, 2, 14, 18, and 27 (of 27)	2
RRM2B	Ribonucleotide reductase M2 B (TP53 inducible)	N/A	N/A	N/A
EDD1	E3 ubiquitin protein ligase, HECT domain containing, 1	0.78 (<0.0001)	1, 3, 4, and 5 (of 29)	1
ODF1	Outer dense fiber of sperm tails 1	0.02 (0.6603)	12 and 16 (of 16)	none
KLF10	Kruppel-like factor 10	0.23 (0.2414)	13, 18, and 24 (of 29)	none
FLJ45248	FLJ45248 protein	N/A	N/A	N/A
AZIN1	Antizyme inhibitor 1	0.69 (<0.0001	1, 3, and 5 (of 29)	2
ATP6V1C1	ATPase, H+ transporting, lysosomal 42kDa, V1 subunit C1	0.76 (<0.0001)	1, 2, and 4 (of 28)	3
BAALC	Brain and acute leukemia, cytoplasmic	0.10 (0.8162)	1, 8, and 19 (of 29)	1
